# Supplementary material for: Extensive intratumor regional epigenetic heterogeneity in clear cell renal cell carcinoma targets kidney enhancers and is associated with poor outcome
Source: Clin Epigenetics. 2023 Apr 29;15:71. doi: 10.1186/s13148-023-01471-3 (PMC10149001; doi:10.1186/s13148-023-01471-3)
Supplement: Supplementary file 1 — Additional file 1. Table S1. Detailed summary of clinical parameters and patient data in ccRCC cohort. Table S2. Summary of ccRCC patients, number of FFPE blocks, and number of studied regions per block. Table S3. Detailed summary of mutations for each ccRCC patient. Table S4. List of 8,749 differentially methylated CpGs between ccRCC tumors and normals. Data are provided as a subset of Illumina EPIC array. Table S5. Detailed summary of medical history and patient data in normal kidney cohort. Table S6. List of 5,000 most variable CpGs in the intermediate ICC group. Data are provided as a subset of Illumina EPIC array. Table S7. List of 819 CpGs in the intermediate ICC groupassociated with survival in the TCGA-KIRC dataset. Data are provided as a subset of Illumina 450K array. Table S8. List of 435 GeneHancer CpGs conserved in at least any combination of 4 tumors. Data are provided as a subset of Illumina EPIC array. Table S9. List of 236 GeneHancer CpGs interacting with the gene they are located in. Data are provided as a subset of Illumina EPIC array. Table S10. List of 49 GeneHancer CpGs interacting with the gene they are located in and associated with better survival. Data are provided as a subset of Illumina 450K array. Table S11. Summary of Gerlinger and Gulati CNVs in ccRCC regions for each patient. [file 13148_2023_1471_MOESM1_ESM.xlsx]

## Sheet: S1_Tumor_Gross_Clinical_Data
Table S1: Detailed summary of clinical parameters and patient data in ccRCC cohort
Patient_ID	SEX	Age_at_surgery	SETD2	Tumor_size(cm)	Nuclear_grade	Tumor_stage	Nodal_stage	M_stage	Necrosis	SSIGN	Follow_up(years_after_surgery)	Follow_up_outcome	Metastasis_Site/Location
w1	F	63	wt	7.5	2	T3a	N0	M1	No	8	9	Deceased	bones, lymph nodes, lungs
w2	M	58	wt	11	3	T3a	N0	M1	No	7	6	Alive	Pancreas, adrenal gland
w3	F	58	wt	12.5	3	T3a	N0	M1	No	9	1	Alive	Pancreas
w4	M	55	wt	11	2	T3b	N0	M0	No	4	2	Alive
w5	M	76	wt	4.7	4	T1B	N0	M0	Yes	5	3	Alive
w6	M	56	wt	8.5	2	T3a	N0	M0	No	4	3	Alive
m7	M	69	mt	2.6	2	T1a	Nx	M1	No	4	4	Deceased	Lung, lymph node, bone
m8	F	75	mt	6.8	2	T3a	N0	M0	No	4	4	Alive
m9	M	66	mt	15.8	2	T3c	N0	M1	No	7	3	Deceased	Lung, liver, lymph node
m10	M	71	mt	5.8	4	T1b	N0	M0	Yes	7	0	Alive
m11	M	62	mt	13	3	T3a	N0	M1	Yes	11	3	Alive	Lung, adrenal
m12	M	54	mt	10	3	T3b	N0	M1	No	9	3	Alive	Pancreas, liver
* Colored rows indicate the patients with no detected SETD2 mutations.

## Sheet: S2_Tumor_Blocks_&_Slides
Table S2: Summary of ccRCC patients, number of FFPE blocks, and number of studied region per block.
	Block	Regions (n)
w1	A3	1
	A6	3
	A7	4
	A8	2
	A10	2
w2	C3	5
	C4	3
	C6	4
w3	B2	4
	B6	4
	B7	4
w4	A3	2
	A4	3
	A7	4
	A8	2
w5	B5	3
	B6	3
	B7	3
	B9	3
w6	A5	4
	A7	4
	A8	4
m7	A3	6
	A4	4
m8	A4	4
	A5	4
	A6	4
m9	A8	6
	A10	6
m10	A5	4
	A6	4
	A8	4
m11	A4	2
	A5	5
	A6	3
m12	B3	3
	B6	4
	B7	4
	B9	2

## Sheet: S3_Mutations_by_NGS
Table S3: Detailed summary of mutations for each ccRCC patient
Patient	Gene	Mutation				Patients	Mutated Genes (n)	Total Mutations				Mutated Genes	Patients (n)
w1	AFF3	S383N				w1	39	41				VHL	10
w1	AKAP9	P2979S				m10	18	18				PBRM1	8
w1	ASXL1	L815P				w3	35	39				SETD2	6
w1	ATP2B3	R741H				w2	18	19				RECQL4	5
w1	AXL	N266D				m12	12	13				ASXL1	4
w1	BARD1	R658C				w4	8	8				CLTCL1	4
w1	BCL2L2	Q133R				m7	5	5				CREB3L2	4
w1	BCORL1	F111L				w5	15	17				HNF1A	4
w1	BCR	D1106N				m8	41	45				MLLT6	4
w1	CLTCL1	Splicing				m9	27	29				USP6	4
w1	CREB3L1	Frameshift				w6	18	19				AFF3	3
w1	CREB3L2	T100del				m11	11	11				AKAP9	3
w1	DAXX	A380T										ARHGAP26	3
w1	DNM2	R766Q										AXL	3
w1	EPHB1	V897M										BCL2L2	3
w1	ERCC4	R576T										BCORL1	3
w1	ERCC5	G1080R										CHEK2	3
w1	ERCC5	G1053R										CREB3L1	3
w1	FLT4	P641S										ERCC5	3
w1	HNF1A	S574G										MAML2	3
w1	HOXC13	L15_M16insI										MAP3K1	3
w1	KAT6B	E1097del										PDCD1LG2	3
w1	MAML2	Q604_Q606del										PDE4DIP	3
w1	MAP3K1	T942del										POLE	3
w1	MLLT1	S211N										RNF213	3
w1	MLLT6	V33A										ZNF384	3
w1	MN1	Q533delinsRK										ARID1A	2
w1	PBRM1	Splicing										ARID2	2
w1	PDCD1LG2	F229S										ATM	2
w1	PDE4DIP	Frameshift										BRIP1	2
w1	POLE	F569L										ELL	2
w1	RECQL4	Splicing										ESR1	2
w1	RNF213	N1045D										FLT4	2
w1	TSC1	Frameshift										HLF	2
w1	UBR5	N406S										KAT6B	2
w1	USP6	H89N										KDM5C	2
w1	USP6	T72R										KDR	2
w1	ZNF384	Q453del										KMT2C	2
w1	ATM	S1691R										LRP1B	2
w1	PTCH1	R13G										MLLT1	2
w1	VHL	R108_I109del										MN1	2
m10	BRAF	H269Y										NFE2L2	2
m10	NF1	M2569fs										PER1	2
m10	POT1	C621X										PML	2
m10	PTEN	P248fs										PTCH1	2
m10	VHL	H115R										RAD50	2
m10	ARID1A	Q512X										RICTOR	2
m10	ARID2	M1346L										SPEN	2
m10	CLTCL1	E1087K										SSX1	2
m10	CSF3R	E835K										TET2	2
m10	ELL	R324W										TRIP11	2
m10	KAT6A	R688C										TSC1	2
m10	LIFR	R768G										ZNF703	2
m10	NCOA4	K447R										AKT1	1
m10	PICALM	G151V										ATP2B3	1
m10	PMS1	L12F										ATR	1
m10	SETD2	S1032fs										AXIN1	1
m10	TET2	C677fs										BARD1	1
m10	TPR	D1168E										BCR	1
w3	KDR	P808S										BRAF	1
w3	VHL	Q164P										BRCA2	1
w3	AFF3	S383N										BRD3	1
w3	AKAP9	P2979S										BRD4	1
w3	ARHGAP26	S321Y										BTK	1
w3	ASXL1	L815P										CBLC	1
w3	AXL	N266D										CEBPA	1
w3	BCL2L2	Q133R										CIITA	1
w3	BCORL1	F111L										CNTRL	1
w3	BTK	M509L										CREBBP	1
w3	CIITA	P410L										CRTC3	1
w3	CLTCL1	Splicing										CSF1R	1
w3	CREB3L1	Frameshift										CSF3R	1
w3	CREB3L2	T100del										DAXX	1
w3	DOT1L	A353G										DDX10	1
w3	ERCC5	G1053R										DNM2	1
w3	ERCC5	G1080R										DNMT3A	1
w3	HNF1A	S574G										DOT1L	1
w3	HNF1A	S487N										EP300	1
w3	HNF1A	I27L										EPHB1	1
w3	KMT2C	Q3478E										ERCC2	1
w3	LRP1B	N4559S										ERCC4	1
w3	MAML2	Q604_Q606del										ETV1	1
w3	MAP3K1	T942del										ETV5	1
w3	MDS2	V93_R94insR										FANCF	1
w3	MLLT4	G242R										FANCG	1
w3	MLLT6	V33A										FBXW7	1
w3	MN1	Q533delinsRK										FLT1	1
w3	NUTM1	E1015K										GAS7	1
w3	PDCD1LG2	F229S										GRIN2A	1
w3	POLE	V755M										HOXC13	1
w3	RAD50	I94L										HOXD11	1
w3	RECQL4	Splicing										IRS2	1
w3	RNF213	N1045D										ITK	1
w3	SSX1	E179K										KAT6A	1
w3	TRIP11	E712K										KIAA1549	1
w3	USP6	T72R										KLHL6	1
w3	USP6	H89N										LASP1	1
w3	ZNF384	Q453del										LCK	1
w2	KDR	G539R										LGR5	1
w2	VHL	V74G										LIFR	1
w2	ARHGAP26	L576F										MDS2	1
w2	ARID1A	G839fs										MECOM	1
w2	ARID2	K99fs										MLLT10	1
w2	AXIN1	S100N										MLLT4	1
w2	CBLC	R455T										MRE11A	1
w2	DDX10	P44R										MTOR	1
w2	ESR1	D411N										MYB	1
w2	IRS2	V702dup										MYD88	1
w2	KLHL6	E568D										NCKIPSD	1
w2	MYD88	D59N										NCOA4	1
w2	NFE2L2	D341V										NF1	1
w2	PRDM1	V754A										NFKB2	1
w2	RECQL4	R491Q										NOTCH2	1
w2	RECQL4	S180N										NTRK3	1
w2	RUNX1	L56S										NUP93	1
w2	SDHB	S163P										NUP98	1
w2	TRIP11	E712K										NUTM1	1
m12	ASXL1	S471fs										OMD	1
m12	FLT1	I623V										PCM1	1
m12	HLF	K48N										PCSK7	1
m12	MECOM	D264A										PICALM	1
m12	MTOR	A2056V										PIK3CG	1
m12	PCM1	K1643N										PMS1	1
m12	SPECC1	G1034R										POT1	1
m12	STAG2	F152I										PRDM1	1
m12	CHEK2	T367fs										PRDM16	1
m12	KMT2C	D2765fs										PTEN	1
m12	KMT2C	Q3914K										PTPRC	1
m12	SETD2	Y2523X										RANBP17	1
m12	VHL	L169P										RPN1	1
w4	PIK3CG	S144P										RUNX1	1
w4	RPN1	G515D										SDHAF2	1
w4	TOP1	P251S										SDHB	1
w4	TRRAP	S1727N										SMARCA4	1
w4	VEGFA	E98D										SMO	1
w4	VEGFB	T166N										SPECC1	1
w4	CHEK2	I157T										STAG2	1
w4	PBRM1	A668fs										TFG	1
m7	TET2	T1059*										TOP1	1
m7	TP53	V143M										TP53	1
m7	DNMT3A	R598*										TPR	1
m7	PBRM1	1301+2T>A										TRRAP	1
m7	SETD2	N2526fs*11										UBR5	1
w5	AKT1	c.957+1G>C										VEGFA	1
w5	BRIP1	Q740H										VEGFB	1
w5	CREB3L2	M319V										XPC	1
w5	CSF1R	N968Y
w5	EP300	I859T
w5	LGR5	Q457H
w5	LGR5	T674M
w5	MLLT10	A625V
w5	NTRK3	T93M
w5	PML	R307C
w5	PRDM16	L522F
w5	PRDM16	D236N
w5	PTCH1	G17dup
w5	RICTOR	N198K
w5	FBXW7	E316fs
w5	PBRM1	D589Y
w5	VHL	W117*
m8	ATM	K116Q
m8	VHL	L89P
m8	AFF3	S383N
m8	AKAP9	P2979S
m8	ASXL1	L815P
m8	ATR	M2052K
m8	AXL	N266D
m8	BCL2L2	Q133R
m8	BCORL1	F111L
m8	BRD3	R441H
m8	BRIP1	R419W
m8	CLTCL1	V44F
m8	CLTCL1	Splicing
m8	CREB3L1	Frameshift
m8	CREB3L2	T100del
m8	ELL	A74V
m8	ERCC5	G1053R
m8	ERCC5	G1080R
m8	FLT4	P641S
m8	HNF1A	S574G
m8	KAT6B	E1096_E1097insE
m8	KDM5C	Q1559K
m8	LRP1B	R1987H
m8	MAML2	Q604_Q606del
m8	MAP3K1	T942del
m8	MLLT6	V33A
m8	NCKIPSD	P625Q
m8	NFKB2	R579H
m8	NOTCH2	A3S
m8	NOTCH2	A3V
m8	NUP98	E626G
m8	PBRM1	E206X
m8	PDCD1LG2	F229S
m8	PDE4DIP	Frameshift
m8	PTPRC	K1135T
m8	RECQL4	Splicing
m8	RICTOR	R907H
m8	RNF213	N1045D
m8	SETD2	Frameshift
m8	SPEN	N1856S
m8	TFG	M182T
m8	USP6	T72R
m8	USP6	H89N
m8	ZNF384	Q453del
m8	ZNF703	P307S
m9	BRCA2	I2495T
m9	PBRM1	M706R
m9	TSC1	L714F
m9	VHL	L184P
m9	BRD4	A150S
m9	CEBPA	G242S
m9	CNTRL	Q1233X
m9	CREBBP	P1489T
m9	ETV1	S97P
m9	FANCF	D125N
m9	GAS7	E43D
m9	GAS7	K44Q
m9	GRIN2A	T1064A
m9	GRIN2A	P140L
m9	HLF	R198C
m9	HOXD11	M1L
m9	MLLT1	G427S
m9	MLLT6	A1007V
m9	MRE11A	R594G
m9	NFE2L2	G81V
m9	NUP93	I583M
m9	OMD	Q308X
m9	PCSK7	R560G
m9	PDE4DIP	R2145T
m9	PER1	P963L
m9	RAD50	S895F
m9	SETD2	S587fs
m9	USP6	A194T
m9	ZNF703	A435V
w6	ARHGAP26	V571M
w6	CHEK2	P509S
w6	CRTC3	S363L
w6	ETV5	Y112C
w6	FANCG	A148V
w6	ITK	R448H
w6	KIAA1549	T940A
w6	LASP1	I110T
w6	LCK	R438C
w6	MYB	A226T
w6	RANBP17	I545T
w6	RECQL4	P308L
w6	SDHAF2	M13L
w6	SMO	L22_L23dup
w6	SPEN	A1486V
w6	XPC	K928Q
w6	PBRM1	Y1165fs
w6	PBRM1	R365C
w6	VHL	A149fs
m11	PBRM1	F684fs
m11	SETD2	R1592P
m11	VHL	L85P
m11	ERCC2	R185Q
m11	ESR1	A569T
m11	KDM5C	G496A
m11	PER1	P969A
m11	PML	D417H
m11	POLE	K412T
m11	SMARCA4	I1551T
m11	SSX1	W37*

## Sheet: S4_N-T_differential_8749DMCpG
Table S4: List of 8749 differentially methylated CpGs between ccRCC tumors and normals. Data is provided as a subset of Illumina EPIC array.
	Name	Genome_Build	CHR	MAPINFO	Strand	UCSC_RefGene_Name	UCSC_RefGene_Group	UCSC_CpG_Islands_Name	Relation_to_UCSC_CpG_Island	Phantom4_Enhancers	Phantom5_Enhancers	DMR	X450k_Enhancer	HMM_Island	Regulatory_Feature_Name	Regulatory_Feature_Group	Genes	Features	Features2	position(hg19)	Features_including_enhancer	H3K27ac	H3K4me3	H3K4me1
cg03816625	cg03816625	37	16	12192430	R	SNX29	Body						NA	16:12099723-12099938			SNX29	Body	Body	chr16:12192430	Body	FALSE	FALSE	TRUE
cg13982090	cg13982090	37	10	11727465	R								TRUE		10:11726524-11727581	Unclassified	Intergenic	Intergenic	Intergenic	chr10:11727465	Intergenic	FALSE	FALSE	FALSE
cg11607219	cg11607219	37	7	143140164	F	TAS2R60	TSS1500						NA				TAS2R60	TSS1500	Promoter	chr7:143140164	Promoter	FALSE	FALSE	FALSE
cg17184704	cg17184704	37	10	11727286	F								TRUE		10:11726524-11727581	Unclassified	Intergenic	Intergenic	Intergenic	chr10:11727286	Intergenic	FALSE	FALSE	FALSE
cg13953735	cg13953735	37	19	48229268	R	EHD2	Body	chr19:48229072-48229507	Island				NA	19:52920897-52921264			EHD2	Body	Body	chr19:48229268	Body	FALSE	FALSE	FALSE
cg15699386	cg15699386	37	1	155161211	R	MUC1;MUC1;MUC1;MUC1;MUC1;MUC1;MUC1	Body;Body;Body;Body;Body;Body;Body	chr1:155163434-155163818	N_Shelf				NA	1:153427713-153428349			MUC1	Body	Body	chr1:155161211	Body	FALSE	FALSE	FALSE
cg17565051	cg17565051	37	10	133751593	R	PPP2R2D;PPP2R2D;PPP2R2D	5'UTR;Body;Body	chr10:133751399-133751634	Island				NA	10:133601423-133601613			PPP2R2D	5'UTR	Promoter	chr10:133751593	Promoter	FALSE	FALSE	FALSE
cg00930306	cg00930306	37	1	155161221	R	MUC1;MUC1;MUC1;MUC1;MUC1;MUC1;MUC1	Body;Body;Body;Body;Body;Body;Body	chr1:155163434-155163818	N_Shelf				NA	1:153427713-153428349			MUC1	Body	Body	chr1:155161221	Body	FALSE	FALSE	FALSE
cg22499994	cg22499994	37	10	17071728	F	CUBN	Body				chr10:17071536-17071536		NA		10:17071531-17071978	Unclassified_Cell_type_specific	CUBN	Body	Body	chr10:17071728	Body	FALSE	FALSE	FALSE
cg07729794	cg07729794	37	10	17044275	F	CUBN	Body				chr10:17044035-17044035		NA		10:17043976-17044277	Unclassified	CUBN	Body	Body	chr10:17044275	Body	FALSE	FALSE	FALSE
cg24512973	cg24512973	37	1	155161784	R	MUC1;MUC1;MUC1;MUC1;MUC1;MUC1;MUC1	Body;Body;Body;Body;Body;Body;Body	chr1:155163434-155163818	N_Shore				NA				MUC1	Body	Body	chr1:155161784	Body	TRUE	FALSE	FALSE
cg04456219	cg04456219	37	7	17274337	F						chr7:17273276-17273276	DMR	NA		7:17273827-17274485	Unclassified_Cell_type_specific	Intergenic	Intergenic	Intergenic	chr7:17274337	Intergenic	FALSE	FALSE	FALSE
cg14426999	cg14426999	37	20	42571490	R	TOX2;TOX2;TOX2	Body;5'UTR;5'UTR				chr20:42571412-42571412		TRUE		20:42571333-42571866	Unclassified	TOX2	Body	Body	chr20:42571490	Body	FALSE	FALSE	FALSE
cg05520500	cg05520500	37	5	176004569	R	PCDH24	Body						NA	5:175937119-175937664			PCDH24	Body	Body	chr5:176004569	Body	FALSE	FALSE	FALSE
cg20949223	cg20949223	37	1	155161679	R	MUC1;MUC1;MUC1;MUC1;MUC1;MUC1;MUC1	Body;Body;Body;Body;Body;Body;Body	chr1:155163434-155163818	N_Shore				NA	1:153427713-153428349			MUC1	Body	Body	chr1:155161679	Body	FALSE	FALSE	FALSE
cg13531667	cg13531667	37	5	112825132	F	MCC	TSS1500	chr5:112823256-112824304	S_Shore				NA				MCC	TSS1500	Promoter	chr5:112825132	Promoter	FALSE	FALSE	FALSE
cg15203403	cg15203403	37	5	174911512	F	SFXN1	5'UTR						NA	5:174843999-174844329			SFXN1	5'UTR	Promoter	chr5:174911512	Enhancer	TRUE	FALSE	TRUE
cg18360579	cg18360579	37	5	112825266	F	MCC	TSS1500	chr5:112823256-112824304	S_Shore				NA				MCC	TSS1500	Promoter	chr5:112825266	Promoter	FALSE	FALSE	FALSE
cg15728109	cg15728109	37	10	12375952	F								TRUE				Intergenic	Intergenic	Intergenic	chr10:12375952	Intergenic	FALSE	FALSE	FALSE
cg21708130	cg21708130	37	2	238596537	R	LRRFIP1	Body	chr2:238599857-238601430	N_Shelf		chr2:238596328-238596328		TRUE		2:238596262-238596907	Promoter_Associated	LRRFIP1	Body	Body	chr2:238596537	Body	TRUE	FALSE	FALSE
cg00466116	cg00466116	37	1	59221344	F						chr1:59221049-59221049		TRUE		1:59220970-59221465	Unclassified_Cell_type_specific	Intergenic	Intergenic	Intergenic	chr1:59221344	Intergenic	FALSE	FALSE	FALSE
cg15034300	cg15034300	37	2	85134468	F			chr2:85132338-85133083	S_Shore				NA		2:85133723-85134894	Promoter_Associated	Intergenic	Intergenic	Intergenic	chr2:85134468	Intergenic	TRUE	TRUE	FALSE
cg09906928	cg09906928	37	5	77808947	F	LHFPL2	5'UTR	chr5:77805753-77806313	S_Shelf				NA				LHFPL2	5'UTR	Promoter	chr5:77808947	Promoter	FALSE	FALSE	FALSE
cg13289769	cg13289769	37	4	25863347	F	SEL1L3;SEL1L3;SEL1L3	5'UTR;Body;Body	chr4:25865063-25865376	N_Shore				NA				SEL1L3	5'UTR	Promoter	chr4:25863347	Promoter	FALSE	FALSE	FALSE
cg02293425	cg02293425	37	1	11008705	R	C1orf127	Body						NA				C1orf127	Body	Body	chr1:11008705	Body	FALSE	FALSE	FALSE
cg16124920	cg16124920	37	11	456063	F	PTDSS2	Body	chr11:459088-459345	N_Shelf				TRUE	11:446020-446106			PTDSS2	Body	Body	chr11:456063	Body	FALSE	FALSE	FALSE
cg01042830	cg01042830	37	22	27509356	F						chr22:27508990-27508990		NA				Intergenic	Intergenic	Intergenic	chr22:27509356	Intergenic	FALSE	FALSE	FALSE
cg05697539	cg05697539	37	11	63906104	F	MACROD1	Body						NA	11:63662587-63662722			MACROD1	Body	Body	chr11:63906104	Body	FALSE	FALSE	TRUE
cg15188398	cg15188398	37	11	63912722	F	MACROD1	Body						NA	11:63669266-63669353	11:63912640-63914189	Unclassified	MACROD1	Body	Body	chr11:63912722	Body	FALSE	FALSE	FALSE
cg05999769	cg05999769	37	11	3941523	R	STIM1;STIM1;STIM1	Body;Body;Body						NA				STIM1	Body	Body	chr11:3941523	Body	FALSE	FALSE	FALSE
cg01778994	cg01778994	37	8	134511683	R	ST3GAL1;ST3GAL1	5'UTR;5'UTR						TRUE		8:134511337-134512938	Promoter_Associated	ST3GAL1	5'UTR	Promoter	chr8:134511683	Promoter	TRUE	TRUE	FALSE
cg13782035	cg13782035	37	5	90610422	F	LUCAT1;LUCAT1	TSS1500;TSS1500						NA		5:90610016-90610481	Unclassified_Cell_type_specific	LUCAT1	TSS1500	Promoter	chr5:90610422	Promoter	FALSE	FALSE	FALSE
cg20727187	cg20727187	37	21	43648287	F	ABCG1;ABCG1;ABCG1;ABCG1;ABCG1;ABCG1	Body;Body;Body;Body;Body;Body				chr21:43647963-43647963		TRUE		21:43648098-43648815	Promoter_Associated	ABCG1	Body	Body	chr21:43648287	Body	FALSE	FALSE	TRUE
cg10747192	cg10747192	37	11	63784063	R	MACROD1	Body						NA	11:63540610-63540742			MACROD1	Body	Body	chr11:63784063	Body	FALSE	FALSE	FALSE
cg03184235	cg03184235	37	5	90610277	R	LUCAT1;LUCAT1	TSS200;TSS200			low-CpG:90645976-90646091			NA		5:90610016-90610481	Unclassified_Cell_type_specific	LUCAT1	TSS200	Promoter	chr5:90610277	Promoter	FALSE	FALSE	TRUE
cg23965481	cg23965481	37	2	143841464	F						chr2:143841282-143841282		NA				Intergenic	Intergenic	Intergenic	chr2:143841464	Intergenic	FALSE	FALSE	FALSE
cg03063658	cg03063658	37	2	109949132	F	SH3RF3	Body						TRUE				SH3RF3	Body	Body	chr2:109949132	Body	FALSE	FALSE	FALSE
cg05101437	cg05101437	37	7	92262970	F	CDK6;CDK6	Body;Body						TRUE				CDK6	Body	Body	chr7:92262970	Body	FALSE	FALSE	FALSE
cg27104778	cg27104778	37	2	237542706	R								NA	2:237207331-237207453			Intergenic	Intergenic	Intergenic	chr2:237542706	Intergenic	FALSE	FALSE	FALSE
cg00227790	cg00227790	37	15	93347048	F								NA				Intergenic	Intergenic	Intergenic	chr15:93347048	Intergenic	TRUE	FALSE	FALSE
cg10274827	cg10274827	37	22	40859917	R	MKL1;MKL1;MKL1;MKL1	TSS1500;5'UTR;5'UTR;5'UTR						NA		22:40859763-40859988	Promoter_Associated_Cell_type_specific	MKL1	TSS1500	Promoter	chr22:40859917	Promoter	FALSE	FALSE	FALSE
cg13913915	cg13913915	37	17	55703709	F	MSI2;MSI2	Body;Body						NA				MSI2	Body	Body	chr17:55703709	Body	FALSE	FALSE	TRUE
cg18878242	cg18878242	37	3	186848672	F	RPL39L	5'UTR				chr3:186848587-186848587		NA		3:186848474-186848908	Unclassified_Cell_type_specific	RPL39L	5'UTR	Promoter	chr3:186848672	Promoter	FALSE	FALSE	FALSE
cg08393245	cg08393245	37	1	12460342	F	VPS13D;VPS13D	Body;Body						NA				VPS13D	Body	Body	chr1:12460342	Body	FALSE	FALSE	TRUE
cg04752534	cg04752534	37	2	101204745	R						chr2:101204642-101204642		NA		2:101204661-101204911	Unclassified_Cell_type_specific	Intergenic	Intergenic	Intergenic	chr2:101204745	Intergenic	FALSE	FALSE	FALSE
cg00773370	cg00773370	37	12	6483772	R	SCNN1A;SCNN1A;SCNN1A	Body;Body;1stExon						NA	12:6353959-6354064			SCNN1A	Body	Body	chr12:6483772	Body	TRUE	TRUE	FALSE
cg00783433	cg00783433	37	1	200122721	F	NR5A2;NR5A2;NR5A2	Body;Body;Body				chr1:200122559-200122559		NA		1:200121972-200122972	Unclassified	NR5A2	Body	Body	chr1:200122721	Body	FALSE	FALSE	FALSE
cg02118390	cg02118390	37	6	167051744	F	RPS6KA2	Body						NA	6:166971696-166971780			RPS6KA2	Body	Body	chr6:167051744	Body	FALSE	FALSE	FALSE
cg12012381	cg12012381	37	8	1694654	R						chr8:1694228-1694228		NA		8:1693251-1694760	Unclassified	Intergenic	Intergenic	Intergenic	chr8:1694654	Enhancer	TRUE	FALSE	TRUE
cg01702055	cg01702055	37	6	13303065	F						chr6:13302642-13302642		TRUE		6:13302986-13303296	Unclassified_Cell_type_specific	Intergenic	Intergenic	Intergenic	chr6:13303065	Intergenic	TRUE	FALSE	FALSE
cg10808887	cg10808887	37	5	171870781	R	SH3PXD2B;SH3PXD2B	Body;Body				chr5:171870556-171870556		TRUE				SH3PXD2B	Body	Body	chr5:171870781	Body	FALSE	FALSE	FALSE
cg07878065	cg07878065	37	18	2641871	R						chr18:2641738-2641738		NA		18:2641639-2641925	Unclassified_Cell_type_specific	Intergenic	Intergenic	Intergenic	chr18:2641871	Intergenic	FALSE	TRUE	FALSE
cg14649268	cg14649268	37	15	99971240	F								NA	15:97788708-97789000			Intergenic	Intergenic	Intergenic	chr15:99971240	Intergenic	FALSE	FALSE	TRUE
cg04819655	cg04819655	37	17	81040663	R	METRNL	Body	chr17:81042626-81043244	N_Shore				NA	17:78633945-78634014			METRNL	Body	Body	chr17:81040663	Body	TRUE	FALSE	FALSE
cg03356537	cg03356537	37	13	113425249	F	ATP11A;ATP11A	Body;Body	chr13:113424898-113425105	S_Shore				TRUE	13:112473174-112473327			ATP11A	Body	Body	chr13:113425249	Body	FALSE	FALSE	FALSE
cg08671782	cg08671782	37	10	3847515	F								NA		10:3847418-3847806	Promoter_Associated	Intergenic	Intergenic	Intergenic	chr10:3847515	Intergenic	TRUE	FALSE	FALSE
cg00239847	cg00239847	37	20	56265517	R	PMEPA1;PMEPA1;PMEPA1;PMEPA1;PMEPA1;PMEPA1	1stExon;5'UTR;5'UTR;5'UTR;Body;Body						NA				PMEPA1	1stExon	Body	chr20:56265517	Body	FALSE	FALSE	FALSE
cg00447543	cg00447543	37	17	81050012	R	METRNL	Body	chr17:81051993-81053000	N_Shore				NA	17:78643096-78644406			METRNL	Body	Body	chr17:81050012	Body	TRUE	FALSE	FALSE
cg22568103	cg22568103	37	9	3746471	F								NA				Intergenic	Intergenic	Intergenic	chr9:3746471	Intergenic	FALSE	FALSE	FALSE
cg27391679	cg27391679	37	19	46056907	F	OPA3;OPA3	Body;Body	chr19:46056783-46057149	Island				TRUE	19:50748644-50748977			OPA3	Body	Body	chr19:46056907	Body	FALSE	FALSE	FALSE
cg01947523	cg01947523	37	1	235098925	F	LOC101927851	Body						NA		1:235098574-235099525	Promoter_Associated	LOC101927851	Body	Body	chr1:235098925	Body	TRUE	FALSE	FALSE
cg09177545	cg09177545	37	16	85458291	F								NA	16:84015782-84015947			Intergenic	Intergenic	Intergenic	chr16:85458291	Intergenic	FALSE	FALSE	FALSE
cg02351053	cg02351053	37	5	158764716	F	LOC285626	Body				chr5:158764609-158764609		NA		5:158764642-158765037	Unclassified_Cell_type_specific	LOC285626	Body	Body	chr5:158764716	Body	FALSE	FALSE	FALSE
cg18760534	cg18760534	37	2	2964910	R								NA	2:2943850-2943946			Intergenic	Intergenic	Intergenic	chr2:2964910	Intergenic	FALSE	FALSE	FALSE
cg14895576	cg14895576	37	17	80571465	F			chr17:80571395-80571701	Island				NA	17:78164591-78164990			Intergenic	Intergenic	Intergenic	chr17:80571465	Intergenic	FALSE	FALSE	FALSE
cg20821442	cg20821442	37	7	105279882	F	ATXN7L1;ATXN7L1	Body;Body						NA	7:105067026-105067119			ATXN7L1	Body	Body	chr7:105279882	Body	FALSE	FALSE	FALSE
cg06311139	cg06311139	37	14	23626362	R	SLC7A8	Body						NA				SLC7A8	Body	Body	chr14:23626362	Body	FALSE	FALSE	TRUE
cg00664697	cg00664697	37	16	80061290	F						chr16:80060890-80060890	DMR	NA		16:80061276-80061365	Unclassified_Cell_type_specific	Intergenic	Intergenic	Intergenic	chr16:80061290	Intergenic	FALSE	FALSE	FALSE
cg13294602	cg13294602	37	8	141567779	R	EIF2C2;EIF2C2	Body;Body						NA	8:141636805-141636962			EIF2C2	Body	Body	chr8:141567779	Body	TRUE	FALSE	FALSE
cg22261694	cg22261694	37	6	106967720	F	AIM1	Body						TRUE		6:106967497-106968318	Promoter_Associated	AIM1	Body	Body	chr6:106967720	Body	FALSE	FALSE	FALSE
cg20722637	cg20722637	37	2	237542662	R								NA	2:237207331-237207453			Intergenic	Intergenic	Intergenic	chr2:237542662	Intergenic	FALSE	FALSE	FALSE
cg10029065	cg10029065	37	10	22895256	F	PIP4K2A	Body				chr10:22894974-22894974		NA		10:22895224-22895701	Unclassified	PIP4K2A	Body	Body	chr10:22895256	Body	FALSE	FALSE	FALSE
cg08708167	cg08708167	37	17	65418264	F	PITPNC1;PITPNC1	Body;Body				chr17:65418011-65418011		TRUE		17:65417783-65418468	Unclassified	PITPNC1	Body	Body	chr17:65418264	Body	FALSE	FALSE	TRUE
cg09551793	cg09551793	37	10	3133735	R	PFKP;PFKP	Body;Body						TRUE				PFKP	Body	Body	chr10:3133735	Body	FALSE	FALSE	FALSE
cg13532185	cg13532185	37	11	130078849	F	ST14	Body	chr11:130079199-130079641	N_Shore				NA	11:129583428-129584136			ST14	Body	Body	chr11:130078849	Body	TRUE	FALSE	FALSE
cg22274117	cg22274117	37	6	16713613	F	ATXN1;ATXN1	5'UTR;5'UTR						TRUE		6:16713588-16713787	Unclassified_Cell_type_specific	ATXN1	5'UTR	Promoter	chr6:16713613	Promoter	TRUE	FALSE	FALSE
cg23058109	cg23058109	37	15	69060851	R								NA				Intergenic	Intergenic	Intergenic	chr15:69060851	Intergenic	FALSE	FALSE	FALSE
cg13509731	cg13509731	37	2	204676448	R								NA				Intergenic	Intergenic	Intergenic	chr2:204676448	Intergenic	FALSE	FALSE	FALSE
cg09541794	cg09541794	37	8	144872852	R			chr8:144872530-144873040	Island				NA	8:144944078-144944992	8:144872774-144873070	Unclassified_Cell_type_specific	Intergenic	Intergenic	Intergenic	chr8:144872852	Intergenic	FALSE	FALSE	FALSE
cg25228995	cg25228995	37	5	139260468	F	NRG2;NRG2;NRG2;NRG2	Body;Body;Body;Body						TRUE				NRG2	Body	Body	chr5:139260468	Body	TRUE	FALSE	FALSE
cg02863117	cg02863117	37	2	85645068	F			chr2:85645343-85645879	N_Shore				NA				Intergenic	Intergenic	Intergenic	chr2:85645068	Enhancer	TRUE	FALSE	TRUE
cg00259834	cg00259834	37	3	16553499	F	RFTN1	5'UTR	chr3:16554327-16555413	N_Shore			RDMR	NA		3:16553314-16554247	Promoter_Associated	RFTN1	5'UTR	Promoter	chr3:16553499	Promoter	TRUE	TRUE	FALSE
cg00081175	cg00081175	37	3	127487265	R	MGLL;MGLL;MGLL	Body;Body;Body				chr3:127487223-127487223		NA				MGLL	Body	Body	chr3:127487265	Body	TRUE	FALSE	FALSE
cg25578048	cg25578048	37	6	158018055	R	ZDHHC14;ZDHHC14	Body;Body	chr6:158013812-158014256	S_Shelf				TRUE	6:157938043-157938173			ZDHHC14	Body	Body	chr6:158018055	Enhancer	TRUE	FALSE	TRUE
cg16172923	cg16172923	37	7	1883390	F	MAD1L1;MAD1L1;MAD1L1	Body;Body;Body	chr7:1885033-1885402	N_Shore				NA	7:1849777-1850009			MAD1L1	Body	Body	chr7:1883390	Body	FALSE	FALSE	FALSE
cg13725579	cg13725579	37	5	174911447	F	SFXN1	5'UTR						NA	5:174843999-174844329			SFXN1	5'UTR	Promoter	chr5:174911447	Enhancer	TRUE	FALSE	TRUE
cg03851835	cg03851835	37	11	107711742	R	SLC35F2	Body						TRUE		11:107711482-107711774	Promoter_Associated_Cell_type_specific	SLC35F2	Body	Body	chr11:107711742	Body	FALSE	FALSE	FALSE
cg11061946	cg11061946	37	22	43407460	R			chr22:43410421-43411510	N_Shelf				NA				Intergenic	Intergenic	Intergenic	chr22:43407460	Enhancer	TRUE	FALSE	TRUE
cg21056220	cg21056220	37	10	77871664	F	C10orf11;C10orf11;C10orf11	Body;Body;Body	chr10:77872083-77872305	N_Shore				TRUE	10:77541609-77541682			C10orf11	Body	Body	chr10:77871664	Body	FALSE	FALSE	FALSE
cg14647109	cg14647109	37	13	48730248	F						chr13:48730170-48730170		NA		13:48729983-48731014	Unclassified_Cell_type_specific	Intergenic	Intergenic	Intergenic	chr13:48730248	Intergenic	FALSE	FALSE	FALSE
cg07677157	cg07677157	37	12	66050928	R						chr12:66050559-66050559		TRUE				Intergenic	Intergenic	Intergenic	chr12:66050928	Intergenic	FALSE	FALSE	FALSE
cg27422719	cg27422719	37	5	59670322	R	PDE4D	5'UTR						NA				PDE4D	5'UTR	Promoter	chr5:59670322	Promoter	TRUE	FALSE	FALSE
cg09893465	cg09893465	37	10	134588040	R	INPP5A	Body	chr10:134586170-134586471	S_Shore				NA	10:134437801-134438031			INPP5A	Body	Body	chr10:134588040	Body	FALSE	FALSE	FALSE
cg00891661	cg00891661	37	8	129264225	R						chr8:129264139-129264139		NA				Intergenic	Intergenic	Intergenic	chr8:129264225	Intergenic	FALSE	FALSE	FALSE
cg04541021	cg04541021	37	13	36359872	F	DCLK1;DCLK1;MIR548F5;DCLK1	Body;Body;Body;Body						NA				DCLK1	Body	Body	chr13:36359872	Body	FALSE	FALSE	FALSE
cg26680608	cg26680608	37	6	136915556	R	MAP3K5	Body					DMR	TRUE		6:136915081-136915583	Unclassified	MAP3K5	Body	Body	chr6:136915556	Body	TRUE	FALSE	FALSE
cg15234523	cg15234523	37	3	137070350	R								NA				Intergenic	Intergenic	Intergenic	chr3:137070350	Intergenic	FALSE	FALSE	FALSE
cg24831879	cg24831879	37	10	5566908	F	CALML3	TSS200	chr10:5567122-5567828	N_Shore				NA	10:5556849-5557828			CALML3	TSS200	Promoter	chr10:5566908	Promoter	FALSE	FALSE	FALSE
cg23015099	cg23015099	37	17	46685872	R	HOXB7	Body	chr17:46687527-46688730	N_Shore				NA				HOXB7	Body	Body	chr17:46685872	Body	TRUE	FALSE	FALSE
cg07816665	cg07816665	37	11	119381053	F								TRUE				Intergenic	Intergenic	Intergenic	chr11:119381053	Intergenic	FALSE	FALSE	FALSE
cg08980081	cg08980081	37	6	141784859	F								NA				Intergenic	Intergenic	Intergenic	chr6:141784859	Intergenic	FALSE	FALSE	FALSE
cg16614558	cg16614558	37	17	76382714	R	PGS1;PGS1;PGS1;PGS1	Body;Body;Body;Body				chr17:76382008-76382008		NA		17:76382490-76382871	Unclassified	PGS1	Body	Body	chr17:76382714	Enhancer	TRUE	FALSE	TRUE
cg14924495	cg14924495	37	9	90196103	R	DAPK1;DAPK1;DAPK1;DAPK1	Body;Body;Body;Body						TRUE				DAPK1	Body	Body	chr9:90196103	Body	FALSE	TRUE	TRUE
cg08443563	cg08443563	37	2	112456811	F								TRUE		2:112456488-112457141	Unclassified	Intergenic	Intergenic	Intergenic	chr2:112456811	Intergenic	FALSE	TRUE	TRUE
cg22745006	cg22745006	37	11	15821860	F						chr11:15821579-15821579		NA				Intergenic	Intergenic	Intergenic	chr11:15821860	Intergenic	FALSE	FALSE	FALSE
cg01943200	cg01943200	37	11	104916095	F	CARD16;CARD16	TSS200;TSS200						NA				CARD16	TSS200	Promoter	chr11:104916095	Promoter	TRUE	TRUE	FALSE
cg05604800	cg05604800	37	16	89913972	R	SPIRE2	Body	chr16:89916650-89917192	N_Shelf				NA	16:88441189-88441486			SPIRE2	Body	Body	chr16:89913972	Body	FALSE	FALSE	FALSE
cg20919143	cg20919143	37	14	105739057	R	BRF1	Body	chr14:105738159-105738664	S_Shore				NA	14:104810102-104810172			BRF1	Body	Body	chr14:105739057	Body	FALSE	FALSE	TRUE
cg24677093	cg24677093	37	10	77166172	R	C10orf41;C10orf41	Body;Body	chr10:77155128-77169600	Island			RDMR	NA	10:76835899-76836479			C10orf41	Body	Body	chr10:77166172	Enhancer	TRUE	FALSE	TRUE
cg27587216	cg27587216	37	17	32634316	F						chr17:32634250-32634250		TRUE				Intergenic	Intergenic	Intergenic	chr17:32634316	Intergenic	FALSE	FALSE	FALSE
cg15523767	cg15523767	37	11	107711373	F	SLC35F2	Body						TRUE				SLC35F2	Body	Body	chr11:107711373	Body	TRUE	FALSE	FALSE
cg16683060	cg16683060	37	13	99974673	F	UBAC2;UBAC2;UBAC2	Body;Body;Body				chr13:99974545-99974545		TRUE		13:99974502-99974809	Unclassified_Cell_type_specific	UBAC2	Body	Body	chr13:99974673	Body	FALSE	FALSE	FALSE
cg01543570	cg01543570	37	3	15835938	R	ANKRD28;ANKRD28	5'UTR;Body				chr3:15835826-15835826		NA				ANKRD28	5'UTR	Promoter	chr3:15835938	Promoter	FALSE	FALSE	FALSE
cg11201447	cg11201447	37	8	128808063	F	MIR1204;PVT1	TSS200;Body	chr8:128806081-128806899	S_Shore			RDMR	NA				MIR1204	TSS200	Promoter	chr8:128808063	Promoter	FALSE	FALSE	FALSE
cg12567600	cg12567600	37	3	187774531	R								NA				Intergenic	Intergenic	Intergenic	chr3:187774531	Intergenic	FALSE	FALSE	FALSE
cg13616930	cg13616930	37	17	80797991	F	TBCD;ZNF750	Body;TSS200						NA	17:78391141-78391419			TBCD	Body	Body	chr17:80797991	Body	FALSE	FALSE	FALSE
cg21429410	cg21429410	37	9	28026478	F	LINGO2;LINGO2	5'UTR;5'UTR						NA				LINGO2	5'UTR	Promoter	chr9:28026478	Promoter	FALSE	FALSE	FALSE
cg25135018	cg25135018	37	1	154435948	R	IL6R;IL6R	Body;Body						TRUE				IL6R	Body	Body	chr1:154435948	Body	TRUE	FALSE	FALSE
cg04296397	cg04296397	37	21	34752994	F						chr21:34752926-34752926		NA		21:34752823-34753282	Unclassified	Intergenic	Intergenic	Intergenic	chr21:34752994	Intergenic	TRUE	FALSE	FALSE
cg16315417	cg16315417	37	1	2187457	R	SKI	Body						NA		1:2186805-2187937	Unclassified	SKI	Body	Body	chr1:2187457	Body	TRUE	FALSE	FALSE
cg21757973	cg21757973	37	10	25171393	F	PRTFDC1;PRTFDC1	Body;Body						NA				PRTFDC1	Body	Body	chr10:25171393	Body	FALSE	FALSE	FALSE
cg12655260	cg12655260	37	5	142562569	R	ARHGAP26;ARHGAP26	Body;Body						NA				ARHGAP26	Body	Body	chr5:142562569	Body	FALSE	FALSE	FALSE
cg24707354	cg24707354	37	1	25054216	F								NA		1:25053981-25054365	Unclassified	Intergenic	Intergenic	Intergenic	chr1:25054216	Intergenic	TRUE	FALSE	FALSE
cg23397149	cg23397149	37	10	3510486	R	LOC105376360	Body				chr10:3510310-3510310		TRUE				LOC105376360	Body	Body	chr10:3510486	Body	TRUE	FALSE	FALSE
cg21876918	cg21876918	37	19	2085483	F	MOBKL2A	5'UTR			low-CpG:2036238-2036509			NA		19:2085140-2085706	Promoter_Associated	MOBKL2A	5'UTR	Promoter	chr19:2085483	Promoter	FALSE	FALSE	FALSE
cg25416067	cg25416067	37	17	75315667	F	SEPT9;SEPT9;SEPT9;SEPT9	5'UTR;5'UTR;Body;1stExon						TRUE	17:72827153-72827433	17:75315343-75315871	Promoter_Associated	2022-09-09	5'UTR	Promoter	chr17:75315667	Enhancer	TRUE	FALSE	TRUE
cg06615676	cg06615676	37	2	110015348	R	SH3RF3	Body						NA	2:109381667-109381783			SH3RF3	Body	Body	chr2:110015348	Body	FALSE	FALSE	FALSE
cg19836944	cg19836944	37	2	112463866	F						chr2:112463608-112463608		NA				Intergenic	Intergenic	Intergenic	chr2:112463866	Intergenic	FALSE	FALSE	FALSE
cg27647623	cg27647623	37	10	131650678	F	EBF3	Body						NA	10:131540668-131540732			EBF3	Body	Body	chr10:131650678	Body	FALSE	FALSE	FALSE
cg02088292	cg02088292	37	1	235099151	F								NA	1:233165695-233165775	1:235098574-235099525	Promoter_Associated	Intergenic	Intergenic	Intergenic	chr1:235099151	Enhancer	TRUE	FALSE	TRUE
cg15498306	cg15498306	37	4	164534641	F	MARCH1;MARCH1	Body;1stExon						NA				2022-03-01	Body	Body	chr4:164534641	Body	FALSE	TRUE	FALSE
cg26965801	cg26965801	37	1	200122591	F	NR5A2;NR5A2;NR5A2	Body;Body;Body				chr1:200122559-200122559		NA		1:200121972-200122972	Unclassified	NR5A2	Body	Body	chr1:200122591	Body	FALSE	FALSE	FALSE
cg17096807	cg17096807	37	12	6667374	R	NOP2;NOP2	Body;Body	chr12:6664425-6665336	S_Shelf				NA		12:6666805-6668078	Gene_Associated	NOP2	Body	Body	chr12:6667374	Body	FALSE	FALSE	FALSE
cg18792131	cg18792131	37	1	1099166	R			chr1:1098043-1100584	Island				NA	1:1087864-1089373			Intergenic	Intergenic	Intergenic	chr1:1099166	Intergenic	TRUE	TRUE	FALSE
cg12845950	cg12845950	37	20	23603873	F								NA				Intergenic	Intergenic	Intergenic	chr20:23603873	Intergenic	TRUE	FALSE	FALSE
cg23903787	cg23903787	37	4	3527371	R	LRPAP1	Body	chr4:3526628-3526866	S_Shore				NA	4:3497086-3497734			LRPAP1	Body	Body	chr4:3527371	Body	FALSE	FALSE	FALSE
cg12295737	cg12295737	37	4	140787923	F	MAML3	Body						TRUE				MAML3	Body	Body	chr4:140787923	Body	FALSE	FALSE	FALSE
cg24364998	cg24364998	37	15	45625775	R								NA				Intergenic	Intergenic	Intergenic	chr15:45625775	Intergenic	FALSE	FALSE	FALSE
cg08271705	cg08271705	37	11	43856828	F	HSD17B12	Body						NA				HSD17B12	Body	Body	chr11:43856828	Body	FALSE	FALSE	FALSE
cg25874782	cg25874782	37	8	59508474	F	NSMAF;NSMAF	Body;Body						TRUE				NSMAF	Body	Body	chr8:59508474	Body	FALSE	FALSE	FALSE
cg02418981	cg02418981	37	4	141015058	R	MAML3	Body						TRUE				MAML3	Body	Body	chr4:141015058	Enhancer	TRUE	FALSE	TRUE
cg07165066	cg07165066	37	13	23952576	R	SACS	Body	chr13:23949134-23949940	S_Shelf				TRUE		13:23952309-23952667	Unclassified_Cell_type_specific	SACS	Body	Body	chr13:23952576	Body	FALSE	FALSE	FALSE
cg27285720	cg27285720	37	1	89664782	R	GBP4	TSS200						NA				GBP4	TSS200	Promoter	chr1:89664782	Promoter	TRUE	TRUE	FALSE
cg24032265	cg24032265	37	8	128807841	F	MIR1204	TSS1500	chr8:128806081-128806899	S_Shore			CDMR	NA				MIR1204	TSS1500	Promoter	chr8:128807841	Promoter	FALSE	FALSE	FALSE
cg19637374	cg19637374	37	17	57907234	F	VMP1	Body				chr17:57906379-57906379		NA		17:57907215-57907249	Unclassified_Cell_type_specific	VMP1	Body	Body	chr17:57907234	Body	TRUE	TRUE	TRUE
cg26956141	cg26956141	37	1	235099122	F	LOC101927851	Body						NA	1:233165695-233165775	1:235098574-235099525	Promoter_Associated	LOC101927851	Body	Body	chr1:235099122	Enhancer	TRUE	FALSE	TRUE
cg20282303	cg20282303	37	1	236924392	F	ACTN2	Body						NA	1:234990946-234991077			ACTN2	Body	Body	chr1:236924392	Body	TRUE	FALSE	FALSE
cg00793895	cg00793895	37	8	94869985	F								NA				Intergenic	Intergenic	Intergenic	chr8:94869985	Intergenic	FALSE	FALSE	FALSE
cg14675598	cg14675598	37	10	6281328	R						chr10:6281305-6281305		NA		10:6281097-6281453	Unclassified	Intergenic	Intergenic	Intergenic	chr10:6281328	Intergenic	FALSE	FALSE	FALSE
cg13664888	cg13664888	37	1	150586269	F						chr1:150585815-150585815		NA				Intergenic	Intergenic	Intergenic	chr1:150586269	Intergenic	TRUE	TRUE	TRUE
cg21249794	cg21249794	37	16	2844754	F			chr16:2848426-2849145	N_Shelf		chr16:2844544-2844544		NA				Intergenic	Intergenic	Intergenic	chr16:2844754	Intergenic	FALSE	FALSE	FALSE
cg09340511	cg09340511	37	6	167031297	F	RPS6KA2;RPS6KA2	Body;Body	chr6:167032330-167032582	N_Shore				NA	6:166951263-166951288			RPS6KA2	Body	Body	chr6:167031297	Enhancer	TRUE	FALSE	TRUE
cg09118619	cg09118619	37	17	81050010	R	METRNL	Body	chr17:81051993-81053000	N_Shore				NA	17:78643096-78644406			METRNL	Body	Body	chr17:81050010	Body	TRUE	FALSE	FALSE
cg07580128	cg07580128	37	8	142157140	F	DENND3	Body						NA	8:142226197-142226381			DENND3	Body	Body	chr8:142157140	Body	FALSE	FALSE	FALSE
cg12500091	cg12500091	37	22	23610718	R	BCR;BCR;BCR;BCR	ExonBnd;ExonBnd;Body;Body						TRUE				BCR	ExonBnd	Body	chr22:23610718	Enhancer	TRUE	FALSE	TRUE
cg14785527	cg14785527	37	10	90656978	F	STAMBPL1	5'UTR						TRUE				STAMBPL1	5'UTR	Promoter	chr10:90656978	Enhancer	TRUE	FALSE	TRUE
cg07533176	cg07533176	37	7	73870209	F	GTF2IRD1;GTF2IRD1	5'UTR;5'UTR	chr7:73867787-73868061	S_Shelf				NA		7:73870037-73870217	Unclassified_Cell_type_specific	GTF2IRD1	5'UTR	Promoter	chr7:73870209	Promoter	TRUE	TRUE	TRUE
cg20108357	cg20108357	37	11	27718978	R	BDNF;BDNF;BDNF;BDNF;BDNF;BDNF;BDNF;BDNF;BDNF;BDNF;BDNF;BDNF;BDNF;BDNF;BDNF;BDNF	Body;5'UTR;Body;5'UTR;5'UTR;5'UTR;Body;5'UTR;5'UTR;5'UTR;5'UTR;5'UTR;5'UTR;5'UTR;5'UTR;5'UTR	chr11:27721661-27722639	N_Shelf				NA				BDNF	Body	Body	chr11:27718978	Body	FALSE	FALSE	FALSE
cg25813290	cg25813290	37	7	108767676	R								TRUE				Intergenic	Intergenic	Intergenic	chr7:108767676	Intergenic	FALSE	FALSE	FALSE
cg23611326	cg23611326	37	5	126211278	R	2022-03-03	Body						NA				2022-03-03	Body	Body	chr5:126211278	Body	FALSE	FALSE	FALSE
cg14611723	cg14611723	37	6	168408302	R						chr6:168408262-168408262		NA				Intergenic	Intergenic	Intergenic	chr6:168408302	Intergenic	FALSE	FALSE	FALSE
cg06134956	cg06134956	37	7	91576047	F	AKAP9;AKAP9	Body;Body						NA				AKAP9	Body	Body	chr7:91576047	Body	FALSE	FALSE	FALSE
cg06688733	cg06688733	37	5	42813842	R								NA	5:42849555-42849725			Intergenic	Intergenic	Intergenic	chr5:42813842	Intergenic	FALSE	FALSE	FALSE
cg26580391	cg26580391	37	1	233841181	R								NA				Intergenic	Intergenic	Intergenic	chr1:233841181	Intergenic	FALSE	FALSE	TRUE
cg13827582	cg13827582	37	15	99971213	F								NA	15:97788708-97789000			Intergenic	Intergenic	Intergenic	chr15:99971213	Intergenic	FALSE	FALSE	TRUE
cg06021088	cg06021088	37	2	127822551	R	BIN1;BIN1;BIN1;BIN1;BIN1;BIN1;BIN1;BIN1;BIN1;BIN1	Body;Body;Body;Body;Body;Body;Body;Body;Body;Body					DMR	TRUE		2:127822311-127822713	Unclassified	BIN1	Body	Body	chr2:127822551	Body	FALSE	FALSE	FALSE
cg09411966	cg09411966	37	11	109957924	R						chr11:109957593-109957593		NA				Intergenic	Intergenic	Intergenic	chr11:109957924	Intergenic	FALSE	FALSE	FALSE
cg21807665	cg21807665	37	16	27650820	F	KIAA0556	Body						NA		16:27650037-27651942	Unclassified	KIAA0556	Body	Body	chr16:27650820	Body	FALSE	FALSE	FALSE
cg21429725	cg21429725	37	3	196693809	R	PIGZ	5'UTR	chr3:196693765-196694200	Island				NA	3:198177926-198181429			PIGZ	5'UTR	Promoter	chr3:196693809	Promoter	FALSE	FALSE	FALSE
cg07474842	cg07474842	37	6	136915088	F	MAP3K5	Body					DMR	TRUE		6:136915081-136915583	Unclassified	MAP3K5	Body	Body	chr6:136915088	Body	FALSE	FALSE	FALSE
cg27335760	cg27335760	37	4	40623895	F	RBM47	5'UTR				chr4:40623743-40623743		TRUE				RBM47	5'UTR	Promoter	chr4:40623895	Promoter	FALSE	FALSE	FALSE
cg11784767	cg11784767	37	22	17718022	R						chr22:17717917-17717917		NA		22:17717721-17718679	Promoter_Associated	Intergenic	Intergenic	Intergenic	chr22:17718022	Intergenic	FALSE	FALSE	FALSE
cg21076680	cg21076680	37	2	69135655	R								TRUE		2:69135335-69136063	Unclassified	Intergenic	Intergenic	Intergenic	chr2:69135655	Intergenic	FALSE	FALSE	TRUE
cg00957585	cg00957585	37	15	86189830	R	AKAP13;AKAP13;AKAP13	Body;Body;Body						NA		15:86189820-86189890	Unclassified_Cell_type_specific	AKAP13	Body	Body	chr15:86189830	Body	FALSE	FALSE	FALSE
cg17029792	cg17029792	37	6	35338048	R	PPARD;PPARD;PPARD;PPARD;PPARD	5'UTR;5'UTR;5'UTR;5'UTR;Body				chr6:35337950-35337950		NA		6:35337893-35338138	Unclassified	PPARD	5'UTR	Promoter	chr6:35338048	Promoter	FALSE	FALSE	TRUE
cg14731462	cg14731462	37	10	129789429	F	PTPRE	5'UTR						TRUE		10:129789140-129789783	Unclassified_Cell_type_specific	PTPRE	5'UTR	Promoter	chr10:129789429	Promoter	TRUE	FALSE	FALSE
cg01649611	cg01649611	37	2	43521066	R	THADA;THADA	Body;Body						TRUE				THADA	Body	Body	chr2:43521066	Body	FALSE	FALSE	FALSE
cg02225720	cg02225720	37	17	3623472	R	ITGAE	Body	chr17:3626924-3627839	N_Shelf				NA				ITGAE	Body	Body	chr17:3623472	Body	FALSE	FALSE	FALSE
cg14620941	cg14620941	37	9	139776929	F			chr9:139780406-139781527	N_Shelf				TRUE		9:139776146-139777377	Promoter_Associated	Intergenic	Intergenic	Intergenic	chr9:139776929	Intergenic	FALSE	FALSE	FALSE
cg02117924	cg02117924	37	21	46321585	R	ITGB2;ITGB2	Body;Body	chr21:46321397-46321644	Island				NA	21:45145735-45146063			ITGB2	Body	Body	chr21:46321585	Body	FALSE	FALSE	FALSE
cg02326386	cg02326386	37	19	2085286	F	MOBKL2A	5'UTR			low-CpG:2036238-2036509			NA		19:2085140-2085706	Promoter_Associated	MOBKL2A	5'UTR	Promoter	chr19:2085286	Promoter	TRUE	FALSE	FALSE
cg19114721	cg19114721	37	2	103126336	F	SLC9A4	Body				chr2:103126279-103126279		NA				SLC9A4	Body	Body	chr2:103126336	Body	FALSE	FALSE	FALSE
cg12340182	cg12340182	37	2	112456854	F								TRUE		2:112456488-112457141	Unclassified	Intergenic	Intergenic	Intergenic	chr2:112456854	Intergenic	FALSE	TRUE	TRUE
cg02963229	cg02963229	37	11	126198043	R	DCPS	Body						NA	11:125703140-125703259			DCPS	Body	Body	chr11:126198043	Body	TRUE	FALSE	FALSE
cg00243187	cg00243187	37	11	128746214	R								NA	11:128251391-128251649			Intergenic	Intergenic	Intergenic	chr11:128746214	Intergenic	FALSE	FALSE	FALSE
cg27018984	cg27018984	37	15	90796557	F	TTLL13	Body	chr15:90792559-90792929	S_Shelf				NA				TTLL13	Body	Body	chr15:90796557	Body	FALSE	FALSE	FALSE
cg27656658	cg27656658	37	17	46628224	R	HOXB3	Body	chr17:46627787-46628444	Island	high-CpG:43983218-43983544			NA	17:43982787-43983551	17:46627347-46628396	Unclassified_Cell_type_specific	HOXB3	Body	Body	chr17:46628224	Body	TRUE	FALSE	FALSE
cg16176432	cg16176432	37	13	105627916	R								NA				Intergenic	Intergenic	Intergenic	chr13:105627916	Intergenic	FALSE	FALSE	FALSE
cg24292759	cg24292759	37	6	141804862	R						chr6:141804737-141804737		NA		6:141804548-141805250	Unclassified_Cell_type_specific	Intergenic	Intergenic	Intergenic	chr6:141804862	Intergenic	FALSE	TRUE	FALSE
cg04742369	cg04742369	37	11	6224927	F						chr11:6224718-6224718		NA				Intergenic	Intergenic	Intergenic	chr11:6224927	Intergenic	FALSE	FALSE	FALSE
cg26063719	cg26063719	37	10	17273187	F	VIM	Body	chr10:17270430-17272617	S_Shore			RDMR	NA		10:17271905-17273358	Promoter_Associated	VIM	Body	Body	chr10:17273187	Body	TRUE	TRUE	FALSE
cg18833880	cg18833880	37	10	131650741	R	EBF3	Body						NA	10:131540668-131540732			EBF3	Body	Body	chr10:131650741	Body	FALSE	FALSE	FALSE
cg22373770	cg22373770	37	1	9224198	F						chr1:9223907-9223907	DMR	TRUE		1:9222653-9224245	Unclassified	Intergenic	Intergenic	Intergenic	chr1:9224198	Intergenic	FALSE	FALSE	FALSE
cg04091505	cg04091505	37	13	27552920	F								NA				Intergenic	Intergenic	Intergenic	chr13:27552920	Intergenic	FALSE	FALSE	FALSE
cg20373544	cg20373544	37	2	202814226	F								TRUE	2:202522435-202522495			Intergenic	Intergenic	Intergenic	chr2:202814226	Intergenic	FALSE	FALSE	FALSE
cg25830307	cg25830307	37	10	77871644	R	C10orf11	Body	chr10:77872083-77872305	N_Shore				TRUE	10:77541609-77541682			C10orf11	Body	Body	chr10:77871644	Body	FALSE	FALSE	FALSE
cg20274441	cg20274441	37	1	226864912	F	ITPKB	Body				chr1:226864749-226864749		NA		1:226864840-226865350	Unclassified	ITPKB	Body	Body	chr1:226864912	Enhancer	TRUE	FALSE	TRUE
cg02904485	cg02904485	37	3	61561746	F	PTPRG	Body						NA				PTPRG	Body	Body	chr3:61561746	Body	FALSE	FALSE	FALSE
cg05728756	cg05728756	37	14	105492655	F								NA				Intergenic	Intergenic	Intergenic	chr14:105492655	Intergenic	FALSE	FALSE	FALSE
cg21156912	cg21156912	37	17	80847546	F	TBCD	Body						TRUE	17:78440786-78440836	17:80847508-80847893	Unclassified	TBCD	Body	Body	chr17:80847546	Body	TRUE	FALSE	FALSE
cg24174557	cg24174557	37	17	57903544	R	TMEM49	Body						TRUE				TMEM49	Body	Body	chr17:57903544	Body	TRUE	FALSE	FALSE
cg14069133	cg14069133	37	16	13401498	R								NA				Intergenic	Intergenic	Intergenic	chr16:13401498	Intergenic	FALSE	FALSE	FALSE
cg12480547	cg12480547	37	1	92179222	R	TGFBR3;TGFBR3;TGFBR3;TGFBR3	Body;Body;Body;Body						TRUE				TGFBR3	Body	Body	chr1:92179222	Enhancer	TRUE	FALSE	TRUE
cg25247520	cg25247520	37	8	128808017	F	MIR1204;PVT1	TSS200;Body	chr8:128806081-128806899	S_Shore			RDMR	NA				MIR1204	TSS200	Promoter	chr8:128808017	Promoter	FALSE	FALSE	FALSE
cg21205972	cg21205972	37	11	93259022	F	SMCO4	5'UTR				chr11:93258917-93258917		NA				SMCO4	5'UTR	Promoter	chr11:93259022	Promoter	FALSE	FALSE	FALSE
cg09221888	cg09221888	37	1	172715611	F						chr1:172715484-172715484		NA		1:172715425-172715958	Unclassified	Intergenic	Intergenic	Intergenic	chr1:172715611	Intergenic	FALSE	FALSE	FALSE
cg01814360	cg01814360	37	11	82851915	F								NA				Intergenic	Intergenic	Intergenic	chr11:82851915	Intergenic	FALSE	FALSE	FALSE
cg13342844	cg13342844	37	10	77166420	F	ZNF503-AS2;ZNF503-AS2;ZNF503-AS2;ZNF503-AS2;ZNF503-AS2;ZNF503-AS2	Body;Body;Body;Body;Body;Body	chr10:77155128-77169600	Island			RDMR	NA	10:76835899-76836479			ZNF503-AS2	Body	Body	chr10:77166420	Body	TRUE	FALSE	FALSE
cg07975200	cg07975200	37	12	99525034	R	ANKS1B;ANKS1B;ANKS1B;ANKS1B;ANKS1B;ANKS1B;ANKS1B;ANKS1B	Body;Body;Body;Body;Body;Body;Body;Body				chr12:99524955-99524955		TRUE				ANKS1B	Body	Body	chr12:99525034	Body	FALSE	FALSE	FALSE
cg07837704	cg07837704	37	1	64472603	F	ROR1;ROR1	Body;Body						TRUE				ROR1	Body	Body	chr1:64472603	Body	FALSE	FALSE	FALSE
cg08296032	cg08296032	37	6	41885510	F	MED20;MED20;MED20;MED20;MED20	Body;Body;Body;5'UTR;5'UTR	chr6:41888868-41889563	N_Shelf				NA				MED20	Body	Body	chr6:41885510	Body	FALSE	FALSE	FALSE
cg17690268	cg17690268	37	17	47857556	R						chr17:47857403-47857403		NA		17:47856585-47857559	Unclassified	Intergenic	Intergenic	Intergenic	chr17:47857556	Intergenic	FALSE	FALSE	FALSE
cg09531520	cg09531520	37	12	26427748	R						chr12:26427494-26427494		NA		12:26426829-26428178	Unclassified	Intergenic	Intergenic	Intergenic	chr12:26427748	Intergenic	FALSE	FALSE	TRUE
cg05866886	cg05866886	37	15	101995974	F	PCSK6;PCSK6;PCSK6;PCSK6;PCSK6;PCSK6;PCSK6	Body;Body;Body;Body;Body;Body;Body				chr15:101995444-101995444		NA				PCSK6	Body	Body	chr15:101995974	Body	FALSE	FALSE	FALSE
cg25199836	cg25199836	37	1	160683107	F	CD48;CD48	TSS1500;TSS1500						NA				CD48	TSS1500	Promoter	chr1:160683107	Promoter	FALSE	FALSE	FALSE
cg14431024	cg14431024	37	2	127734416	F			chr2:127734403-127734677	Island				NA	2:127450881-127451486			Intergenic	Intergenic	Intergenic	chr2:127734416	Intergenic	FALSE	FALSE	FALSE
cg25225655	cg25225655	37	17	55468616	F	MSI2;MSI2	Body;Body						TRUE				MSI2	Body	Body	chr17:55468616	Body	FALSE	FALSE	FALSE
cg09576223	cg09576223	37	22	39092757	F	JOSD1	Body	chr22:39096373-39097754	N_Shelf				NA				JOSD1	Body	Body	chr22:39092757	Body	FALSE	FALSE	FALSE
cg20432070	cg20432070	37	6	43980007	R	LOC101929705	Body				chr6:43979820-43979820		NA				LOC101929705	Body	Body	chr6:43980007	Body	FALSE	FALSE	FALSE
cg05304815	cg05304815	37	8	65669140	F	CYP7B1	Body						NA				CYP7B1	Body	Body	chr8:65669140	Body	TRUE	FALSE	FALSE
cg23683800	cg23683800	37	10	115086103	F						chr10:115085951-115085951		TRUE				Intergenic	Intergenic	Intergenic	chr10:115086103	Intergenic	FALSE	FALSE	FALSE
cg25273619	cg25273619	37	13	114123037	F	DCUN1D2	Body						TRUE				DCUN1D2	Body	Body	chr13:114123037	Body	FALSE	FALSE	FALSE
cg10025586	cg10025586	37	15	83501699	F	WHAMM	Body						TRUE		15:83501549-83501755	Unclassified_Cell_type_specific	WHAMM	Body	Body	chr15:83501699	Body	TRUE	FALSE	FALSE
cg20559634	cg20559634	37	3	45609400	F						chr3:45609249-45609249		TRUE		3:45609251-45609560	Unclassified	Intergenic	Intergenic	Intergenic	chr3:45609400	Intergenic	FALSE	FALSE	FALSE
cg06769820	cg06769820	37	4	54554571	F						chr4:54554362-54554362		TRUE		4:54554506-54554716	Unclassified_Cell_type_specific	Intergenic	Intergenic	Intergenic	chr4:54554571	Intergenic	FALSE	FALSE	FALSE
cg13384849	cg13384849	37	5	173307471	F								TRUE				Intergenic	Intergenic	Intergenic	chr5:173307471	Enhancer	TRUE	FALSE	TRUE
cg05804568	cg05804568	37	5	159592696	R						chr5:159592617-159592617		TRUE				Intergenic	Intergenic	Intergenic	chr5:159592696	Intergenic	TRUE	FALSE	FALSE
cg27414350	cg27414350	37	9	14424512	R								TRUE				Intergenic	Intergenic	Intergenic	chr9:14424512	Intergenic	FALSE	FALSE	FALSE
cg09369269	cg09369269	37	10	11667257	R						chr10:11667101-11667101		NA				Intergenic	Intergenic	Intergenic	chr10:11667257	Intergenic	FALSE	FALSE	FALSE
cg23907504	cg23907504	37	11	58341396	F	LPXN;LPXN;LPXN	5'UTR;Body;Body				chr11:58340867-58340867		NA				LPXN	5'UTR	Promoter	chr11:58341396	Enhancer	TRUE	FALSE	TRUE
cg07244202	cg07244202	37	10	127750970	R	ADAM12;ADAM12	Body;Body						TRUE		10:127750915-127751122	Unclassified_Cell_type_specific	ADAM12	Body	Body	chr10:127750970	Body	FALSE	FALSE	FALSE
cg05161791	cg05161791	37	9	125987802	F	STRBP;STRBP;STRBP	Body;5'UTR;5'UTR						TRUE		9:125987707-125988046	Unclassified	STRBP	Body	Body	chr9:125987802	Body	FALSE	FALSE	FALSE
cg25042489	cg25042489	37	22	28242944	F								NA				Intergenic	Intergenic	Intergenic	chr22:28242944	Intergenic	FALSE	FALSE	FALSE
cg26203328	cg26203328	37	15	45018905	F								TRUE		15:45018733-45019172	Unclassified	Intergenic	Intergenic	Intergenic	chr15:45018905	Intergenic	FALSE	FALSE	FALSE
cg25343618	cg25343618	37	1	156631235	R			chr1:156627342-156627576	S_Shelf	low-CpG:154897797-154897891		RDMR	TRUE		1:156631063-156631457	Promoter_Associated	Intergenic	Intergenic	Intergenic	chr1:156631235	Intergenic	FALSE	FALSE	FALSE
cg13192602	cg13192602	37	3	151976532	R						chr3:151976173-151976173		TRUE				Intergenic	Intergenic	Intergenic	chr3:151976532	Intergenic	FALSE	TRUE	TRUE
cg18349637	cg18349637	37	9	88661458	R	GOLM1;GOLM1	Body;Body						NA				GOLM1	Body	Body	chr9:88661458	Body	FALSE	FALSE	FALSE
cg10043155	cg10043155	37	6	25218855	F								NA	6:25326652-25326886	6:25218847-25218892	Unclassified_Cell_type_specific	Intergenic	Intergenic	Intergenic	chr6:25218855	Intergenic	FALSE	FALSE	FALSE
cg15365426	cg15365426	37	2	2643372	R								NA	2:2622319-2622623			Intergenic	Intergenic	Intergenic	chr2:2643372	Intergenic	FALSE	FALSE	FALSE
cg01150790	cg01150790	37	9	117667358	F	TNFSF8;TNFSF8	Body;Body				chr9:117667327-117667327		NA				TNFSF8	Body	Body	chr9:117667358	Body	FALSE	FALSE	FALSE
cg08481464	cg08481464	37	10	77871618	R	C10orf11	Body	chr10:77872083-77872305	N_Shore				TRUE	10:77541609-77541682			C10orf11	Body	Body	chr10:77871618	Body	FALSE	FALSE	FALSE
cg20978460	cg20978460	37	7	2644443	R	IQCE;IQCE	Body;Body	chr7:2645524-2645765	N_Shore				NA	7:2610949-2611343			IQCE	Body	Body	chr7:2644443	Body	FALSE	FALSE	FALSE
cg16187971	cg16187971	37	16	86940505	R								NA				Intergenic	Intergenic	Intergenic	chr16:86940505	Intergenic	FALSE	FALSE	FALSE
cg04858517	cg04858517	37	8	126445614	F	TRIB1;TRIB1	Body;5'UTR	chr8:126444232-126444440	S_Shore				NA				TRIB1	Body	Body	chr8:126445614	Body	TRUE	TRUE	TRUE
cg24156451	cg24156451	37	18	74101155	F	ZNF516	Body						TRUE				ZNF516	Body	Body	chr18:74101155	Body	FALSE	FALSE	FALSE
cg25506065	cg25506065	37	1	159842899	R	CFAP45	Body						NA				CFAP45	Body	Body	chr1:159842899	Body	FALSE	FALSE	FALSE
cg15254954	cg15254954	37	19	8420745	F								NA				Intergenic	Intergenic	Intergenic	chr19:8420745	Intergenic	FALSE	FALSE	FALSE
cg19547192	cg19547192	37	7	158059976	R	PTPRN2;PTPRN2;PTPRN2	Body;Body;Body	chr7:158060894-158061100	N_Shore				NA	7:157752680-157752781			PTPRN2	Body	Body	chr7:158059976	Body	FALSE	FALSE	FALSE
cg23075506	cg23075506	37	1	212688997	F			chr1:212688031-212688448	S_Shore				NA	1:210755532-210755626			Intergenic	Intergenic	Intergenic	chr1:212688997	Intergenic	FALSE	FALSE	FALSE
cg16747903	cg16747903	37	1	18010399	R	ARHGEF10L;ARHGEF10L	Body;Body						NA				ARHGEF10L	Body	Body	chr1:18010399	Body	FALSE	FALSE	FALSE
cg09385130	cg09385130	37	8	125212572	F	LOC101927588	Body				chr8:125212215-125212215		TRUE				LOC101927588	Body	Body	chr8:125212572	Body	FALSE	FALSE	FALSE
cg21778987	cg21778987	37	6	136915367	F	MAP3K5	Body					DMR	TRUE		6:136915081-136915583	Unclassified	MAP3K5	Body	Body	chr6:136915367	Body	TRUE	FALSE	FALSE
cg15101245	cg15101245	37	1	156631242	R			chr1:156627342-156627576	S_Shelf	low-CpG:154897797-154897891		RDMR	TRUE		1:156631063-156631457	Promoter_Associated	Intergenic	Intergenic	Intergenic	chr1:156631242	Intergenic	FALSE	FALSE	FALSE
cg04243884	cg04243884	37	10	92607393	F	HTR7;HTR7;HTR7	Body;Body;Body						NA				HTR7	Body	Body	chr10:92607393	Body	FALSE	FALSE	FALSE
cg00004667	cg00004667	37	1	16292746	R	ZBTB17	5'UTR				chr1:16292565-16292565		TRUE		1:16292605-16293165	Unclassified	ZBTB17	5'UTR	Promoter	chr1:16292746	Promoter	FALSE	FALSE	TRUE
cg12751305	cg12751305	37	1	154764508	F	KCNN3;KCNN3;KCNN3	Body;Body;Body						NA		1:154763625-154764681	Unclassified	KCNN3	Body	Body	chr1:154764508	Body	FALSE	FALSE	FALSE
cg24140574	cg24140574	37	1	16342155	R	HSPB7	Body						TRUE	1:16214697-16214789			HSPB7	Body	Body	chr1:16342155	Body	TRUE	FALSE	FALSE
cg14718836	cg14718836	37	6	167031273	R	RPS6KA2;RPS6KA2	Body;Body	chr6:167032330-167032582	N_Shore				NA	6:166951263-166951288			RPS6KA2	Body	Body	chr6:167031273	Enhancer	TRUE	FALSE	TRUE
cg22660299	cg22660299	37	17	46668715	F	LOC404266;HOXB5;LOC404266;LOC404266;LOC404266	TSS1500;3'UTR;Body;TSS1500;Body	chr17:46669434-46669811	N_Shore			RDMR	NA				LOC404266	TSS1500	Promoter	chr17:46668715	Promoter	TRUE	TRUE	TRUE
cg18882910	cg18882910	37	12	2608364	R	CACNA1C;CACNA1C;CACNA1C;CACNA1C;CACNA1C;CACNA1C;CACNA1C;CACNA1C;CACNA1C;CACNA1C;CACNA1C;CACNA1C;CACNA1C;CACNA1C;CACNA1C;CACNA1C;CACNA1C;CACNA1C;CACNA1C;CACNA1C;CACNA1C;CACNA1C;CACNA1C	Body;Body;Body;Body;Body;Body;Body;Body;Body;Body;Body;Body;Body;Body;Body;Body;Body;Body;Body;Body;Body;Body;Body						NA				CACNA1C	Body	Body	chr12:2608364	Body	FALSE	FALSE	FALSE
cg11429023	cg11429023	37	2	11512078	F								NA				Intergenic	Intergenic	Intergenic	chr2:11512078	Intergenic	FALSE	FALSE	TRUE
cg23954423	cg23954423	37	6	46291216	R	RCAN2;RCAN2;RCAN2;LOC101926915	Body;Body;Body;Body				chr6:46291119-46291119		NA				RCAN2	Body	Body	chr6:46291216	Body	FALSE	FALSE	FALSE
cg23465621	cg23465621	37	9	137305970	F	RXRA;RXRA;RXRA	Body;Body;Body				chr9:137305745-137305745		NA				RXRA	Body	Body	chr9:137305970	Body	FALSE	FALSE	TRUE
cg25236535	cg25236535	37	3	157147679	F	VEPH1;VEPH1;VEPH1	Body;Body;Body						NA				VEPH1	Body	Body	chr3:157147679	Body	FALSE	FALSE	FALSE
cg20176220	cg20176220	37	3	40790397	R								TRUE				Intergenic	Intergenic	Intergenic	chr3:40790397	Intergenic	FALSE	FALSE	FALSE
cg20243900	cg20243900	37	19	1908388	R	ADAT3;SCAMP4	5'UTR;5'UTR	chr19:1908118-1908509	Island				NA	19:1858993-1859457			ADAT3	5'UTR	Promoter	chr19:1908388	Enhancer	TRUE	FALSE	TRUE
cg15584219	cg15584219	37	8	124050114	F	DERL1;DERL1	Body;Body	chr8:124054057-124054733	N_Shelf				NA		8:124049795-124050200	Unclassified	DERL1	Body	Body	chr8:124050114	Body	TRUE	FALSE	FALSE
cg03336208	cg03336208	37	10	17065617	F	CUBN	Body						NA		10:17065420-17066056	Unclassified_Cell_type_specific	CUBN	Body	Body	chr10:17065617	Body	FALSE	FALSE	FALSE
cg03466587	cg03466587	37	3	187704482	F						chr3:187704282-187704282		TRUE				Intergenic	Intergenic	Intergenic	chr3:187704482	Intergenic	FALSE	FALSE	FALSE
cg05501617	cg05501617	37	4	185339075	R	IRF2	Body						TRUE				IRF2	Body	Body	chr4:185339075	Body	FALSE	FALSE	FALSE
cg23579475	cg23579475	37	21	45502894	R	TRAPPC10	Body						NA	21:44327167-44327357			TRAPPC10	Body	Body	chr21:45502894	Enhancer	TRUE	FALSE	TRUE
cg22071114	cg22071114	37	14	77398615	R								NA				Intergenic	Intergenic	Intergenic	chr14:77398615	Intergenic	FALSE	FALSE	TRUE
cg20294155	cg20294155	37	10	133750461	R	PPP2R2D;PPP2R2D;PPP2R2D	5'UTR;Body;Body	chr10:133751399-133751634	N_Shore				NA	10:133600361-133600608			PPP2R2D	5'UTR	Promoter	chr10:133750461	Promoter	FALSE	FALSE	FALSE
cg03072196	cg03072196	37	7	158614019	F	ESYT2	Body				chr7:158613624-158613624		TRUE				ESYT2	Body	Body	chr7:158614019	Body	FALSE	FALSE	FALSE
cg01250801	cg01250801	37	1	161148055	F	B4GALT3;B4GALT3;B4GALT3	TSS1500;TSS1500;TSS1500	chr1:161147061-161147451	S_Shore				NA				B4GALT3	TSS1500	Promoter	chr1:161148055	Promoter	TRUE	FALSE	FALSE
cg01003455	cg01003455	37	6	17715529	R						chr6:17715315-17715315		NA				Intergenic	Intergenic	Intergenic	chr6:17715529	Intergenic	FALSE	FALSE	FALSE
cg10734781	cg10734781	37	8	19833012	F						chr8:19832845-19832845		NA				Intergenic	Intergenic	Intergenic	chr8:19833012	Intergenic	FALSE	FALSE	FALSE
cg12135701	cg12135701	37	6	89229045	F								NA				Intergenic	Intergenic	Intergenic	chr6:89229045	Intergenic	FALSE	FALSE	FALSE
cg03887721	cg03887721	37	13	106756690	F								TRUE				Intergenic	Intergenic	Intergenic	chr13:106756690	Intergenic	FALSE	FALSE	FALSE
cg08928696	cg08928696	37	1	225632889	F								NA		1:225632476-225633091	Promoter_Associated	Intergenic	Intergenic	Intergenic	chr1:225632889	Intergenic	FALSE	FALSE	FALSE
cg09380415	cg09380415	37	19	40380319	R	FCGBP	Body	chr19:40380216-40380466	Island				NA	19:45072072-45072458			FCGBP	Body	Body	chr19:40380319	Body	FALSE	FALSE	FALSE
cg00946601	cg00946601	37	12	6350510	F								NA				Intergenic	Intergenic	Intergenic	chr12:6350510	Enhancer	TRUE	FALSE	TRUE
cg11786870	cg11786870	37	1	203576481	R						chr1:203576404-203576404		TRUE		1:203576297-203576798	Unclassified_Cell_type_specific	Intergenic	Intergenic	Intergenic	chr1:203576481	Intergenic	FALSE	FALSE	FALSE
cg16989822	cg16989822	37	15	63613314	F			chr15:63613667-63614085	N_Shore				NA	15:61399979-61400368			Intergenic	Intergenic	Intergenic	chr15:63613314	Intergenic	TRUE	FALSE	FALSE
cg03733190	cg03733190	37	5	36213234	R	NADK2;NADK2;NADK2;NADK2	Body;Body;Body;Body						NA				NADK2	Body	Body	chr5:36213234	Body	FALSE	FALSE	FALSE
cg18132208	cg18132208	37	1	61707412	F	NFIA;NFIA;NFIA;NFIA	Body;Body;Body;Body						TRUE				NFIA	Body	Body	chr1:61707412	Body	TRUE	FALSE	FALSE
cg12355360	cg12355360	37	21	37305007	F								TRUE				Intergenic	Intergenic	Intergenic	chr21:37305007	Intergenic	TRUE	FALSE	FALSE
cg15920942	cg15920942	37	2	70743881	R	TGFA;TGFA;TGFA;TGFA	Body;Body;Body;Body						NA		2:70743771-70744151	Unclassified_Cell_type_specific	TGFA	Body	Body	chr2:70743881	Body	FALSE	FALSE	FALSE
cg03147185	cg03147185	37	2	97008030	F	NCAPH	Body						TRUE		2:97007871-97008112	Unclassified	NCAPH	Body	Body	chr2:97008030	Body	FALSE	FALSE	FALSE
cg05763335	cg05763335	37	1	97923440	F	DPYD	Body						NA				DPYD	Body	Body	chr1:97923440	Body	FALSE	FALSE	FALSE
cg04119729	cg04119729	37	11	36580391	R								NA		11:36580388-36580565	Unclassified_Cell_type_specific	Intergenic	Intergenic	Intergenic	chr11:36580391	Intergenic	FALSE	FALSE	FALSE
cg03036804	cg03036804	37	5	55750112	F								NA				Intergenic	Intergenic	Intergenic	chr5:55750112	Intergenic	FALSE	FALSE	FALSE
cg15535313	cg15535313	37	16	72206322	R	PMFBP1;PMFBP1;PMFBP1	1stExon;TSS1500;5'UTR						NA				PMFBP1	1stExon	Body	chr16:72206322	Body	FALSE	FALSE	FALSE
cg04624514	cg04624514	37	3	129487836	R	TMCC1;TMCC1	Body;Body						NA				TMCC1	Body	Body	chr3:129487836	Body	FALSE	FALSE	FALSE
cg19333758	cg19333758	37	12	48135549	R	RAPGEF3;RAPGEF3;RAPGEF3	Body;Body;Body						NA		12:48134481-48135662	Unclassified_Cell_type_specific	RAPGEF3	Body	Body	chr12:48135549	Body	FALSE	FALSE	FALSE
cg21591192	cg21591192	37	1	221612851	R						chr1:221612801-221612801		NA				Intergenic	Intergenic	Intergenic	chr1:221612851	Intergenic	FALSE	FALSE	FALSE
cg15838148	cg15838148	37	10	28700847	R						chr10:28700580-28700580		NA		10:28700780-28700940	Unclassified_Cell_type_specific	Intergenic	Intergenic	Intergenic	chr10:28700847	Intergenic	FALSE	FALSE	FALSE
cg13007207	cg13007207	37	7	105279391	F	ATXN7L1;ATXN7L1	Body;Body						NA	7:105066622-105066853			ATXN7L1	Body	Body	chr7:105279391	Body	FALSE	FALSE	FALSE
cg01897428	cg01897428	37	12	57457953	F	NEMP1;NEMP1;NEMP1;NEMP1	ExonBnd;ExonBnd;Body;Body						NA		12:57457687-57458125	Gene_Associated	NEMP1	ExonBnd	Body	chr12:57457953	Body	FALSE	FALSE	FALSE
cg12859818	cg12859818	37	7	50893356	F								NA				Intergenic	Intergenic	Intergenic	chr7:50893356	Intergenic	TRUE	FALSE	FALSE
cg24520885	cg24520885	37	10	76747956	R	MYST4	Body						TRUE				MYST4	Body	Body	chr10:76747956	Body	FALSE	FALSE	FALSE
cg27252766	cg27252766	37	2	42229092	F								NA	2:42082500-42082684			Intergenic	Intergenic	Intergenic	chr2:42229092	Intergenic	FALSE	FALSE	FALSE
cg00714130	cg00714130	37	12	24380184	R	LOC101928471;LOC101928471;SOX5;SOX5	Body;Body;5'UTR;5'UTR						NA				LOC101928471	Body	Body	chr12:24380184	Body	FALSE	FALSE	FALSE
cg16658412	cg16658412	37	7	1883420	F	MAD1L1;MAD1L1;MAD1L1	Body;Body;Body	chr7:1885033-1885402	N_Shore				NA	7:1849777-1850009			MAD1L1	Body	Body	chr7:1883420	Body	FALSE	FALSE	FALSE
cg11379205	cg11379205	37	1	224356831	R								NA		1:224356691-224357140	Unclassified_Cell_type_specific	Intergenic	Intergenic	Intergenic	chr1:224356831	Intergenic	TRUE	FALSE	FALSE
cg13775463	cg13775463	37	7	30960837	F	AQP1;AQP1;AQP1;AQP1	Body;TSS1500;TSS1500;TSS200						TRUE				AQP1	Body	Body	chr7:30960837	Body	FALSE	FALSE	TRUE
cg15474337	cg15474337	37	19	50848247	R	NAPSB	TSS1500						NA		19:50847955-50848462	Unclassified_Cell_type_specific	NAPSB	TSS1500	Promoter	chr19:50848247	Promoter	FALSE	FALSE	FALSE
cg21591141	cg21591141	37	5	142562531	R	ARHGAP26;ARHGAP26	Body;Body						NA				ARHGAP26	Body	Body	chr5:142562531	Body	FALSE	FALSE	FALSE
cg12447051	cg12447051	37	4	74606117	F	CXCL8	TSS200						NA				CXCL8	TSS200	Promoter	chr4:74606117	Promoter	FALSE	FALSE	FALSE
cg01323696	cg01323696	37	3	52705086	R	PBRM1	Body				chr3:52704686-52704686		TRUE				PBRM1	Body	Body	chr3:52705086	Body	FALSE	FALSE	FALSE
cg09609116	cg09609116	37	4	124410274	F								NA				Intergenic	Intergenic	Intergenic	chr4:124410274	Intergenic	FALSE	FALSE	FALSE
cg03538601	cg03538601	37	9	134609146	F	RAPGEF1;RAPGEF1	Body;Body				chr9:134608936-134608936		NA		9:134608899-134610072	Unclassified	RAPGEF1	Body	Body	chr9:134609146	Enhancer	TRUE	FALSE	TRUE
cg18263166	cg18263166	37	7	92533866	R						chr7:92533719-92533719		TRUE		7:92533606-92533983	Unclassified	Intergenic	Intergenic	Intergenic	chr7:92533866	Intergenic	FALSE	FALSE	FALSE
cg08070327	cg08070327	37	7	27184059	R	HOXA5	TSS1500	chr7:27182613-27185562	Island			CDMR	NA		7:27182652-27184498	Unclassified	HOXA5	TSS1500	Promoter	chr7:27184059	Promoter	TRUE	FALSE	FALSE
cg00080081	cg00080081	37	17	33701776	F	SLFN11;SLFN11;SLFN11;SLFN11;SLFN11	TSS1500;TSS1500;TSS1500;TSS1500;TSS1500	chr17:33700487-33700760	S_Shore				NA				SLFN11	TSS1500	Promoter	chr17:33701776	Promoter	TRUE	TRUE	FALSE
cg12624215	cg12624215	37	9	74262222	R								TRUE				Intergenic	Intergenic	Intergenic	chr9:74262222	Intergenic	FALSE	FALSE	FALSE
cg12425670	cg12425670	37	2	62422030	R	B3GNT2	TSS1500	chr2:62422191-62424458	N_Shore				NA	2:62275388-62277613			B3GNT2	TSS1500	Promoter	chr2:62422030	Promoter	TRUE	TRUE	TRUE
cg23907259	cg23907259	37	12	8983982	F	A2ML1	Body						NA				A2ML1	Body	Body	chr12:8983982	Body	FALSE	FALSE	FALSE
cg09125248	cg09125248	37	13	31620197	F						chr13:31619955-31619955		NA		13:31619957-31621466	Unclassified	Intergenic	Intergenic	Intergenic	chr13:31620197	Intergenic	FALSE	FALSE	FALSE
cg17187001	cg17187001	37	19	6229011	F	MLLT1	Body	chr19:6230458-6230666	N_Shore		chr19:6228782-6228782		NA	19:6179866-6180906			MLLT1	Body	Body	chr19:6229011	Body	FALSE	FALSE	TRUE
cg08192798	cg08192798	37	15	83501835	R	WHAMM	Body						TRUE				WHAMM	Body	Body	chr15:83501835	Body	TRUE	FALSE	FALSE
cg04880464	cg04880464	37	8	67447920	R						chr8:67447907-67447907		NA		8:67447824-67448378	Unclassified	Intergenic	Intergenic	Intergenic	chr8:67447920	Intergenic	TRUE	FALSE	FALSE
cg12703549	cg12703549	37	2	85821807	R	RNF181	TSS1500	chr2:85822404-85822983	N_Shore				NA				RNF181	TSS1500	Promoter	chr2:85821807	Promoter	FALSE	TRUE	TRUE
cg19180905	cg19180905	37	9	111232084	F								NA				Intergenic	Intergenic	Intergenic	chr9:111232084	Intergenic	FALSE	FALSE	FALSE
cg23046218	cg23046218	37	10	13751379	R	FRMD4A	Body						TRUE				FRMD4A	Body	Body	chr10:13751379	Body	TRUE	FALSE	FALSE
cg12594228	cg12594228	37	12	100970751	R	GAS2L3;GAS2L3	5'UTR;5'UTR	chr12:100967293-100967845	S_Shelf				NA				GAS2L3	5'UTR	Promoter	chr12:100970751	Promoter	FALSE	FALSE	FALSE
cg08987758	cg08987758	37	22	23593559	R	BCR;BCR	Body;Body						NA				BCR	Body	Body	chr22:23593559	Enhancer	TRUE	FALSE	TRUE
cg18758542	cg18758542	37	4	25863409	F	SEL1L3;SEL1L3;SEL1L3	5'UTR;Body;Body	chr4:25865063-25865376	N_Shore				NA				SEL1L3	5'UTR	Promoter	chr4:25863409	Promoter	FALSE	FALSE	FALSE
cg13635184	cg13635184	37	7	148903126	F	ZNF282	Body						TRUE	7:148534059-148534162			ZNF282	Body	Body	chr7:148903126	Body	FALSE	FALSE	FALSE
cg03928961	cg03928961	37	3	196693980	R	PIGZ	5'UTR	chr3:196693765-196694200	Island				NA	3:198177926-198181429			PIGZ	5'UTR	Promoter	chr3:196693980	Promoter	FALSE	FALSE	FALSE
cg05107618	cg05107618	37	6	167470163	R								NA				Intergenic	Intergenic	Intergenic	chr6:167470163	Intergenic	FALSE	FALSE	FALSE
cg18465030	cg18465030	37	6	135410176	F						chr6:135410048-135410048		NA				Intergenic	Intergenic	Intergenic	chr6:135410176	Intergenic	FALSE	FALSE	FALSE
cg07866399	cg07866399	37	8	39771219	F	IDO1	TSS200						NA				IDO1	TSS200	Promoter	chr8:39771219	Promoter	FALSE	FALSE	FALSE
cg05676622	cg05676622	37	11	66410998	R	RBM4	Body	chr11:66410925-66411587	Island				NA	11:66167542-66168161			RBM4	Body	Body	chr11:66410998	Body	FALSE	TRUE	TRUE
cg18738906	cg18738906	37	12	6483739	R	SCNN1A;SCNN1A;SCNN1A	Body;Body;1stExon						NA	12:6353959-6354064			SCNN1A	Body	Body	chr12:6483739	Body	TRUE	TRUE	FALSE
cg16739092	cg16739092	37	20	17519424	R	BFSP1;BFSP1;BFSP1;BFSP1	Body;Body;5'UTR;5'UTR						NA		20:17519312-17519594	Unclassified_Cell_type_specific	BFSP1	Body	Body	chr20:17519424	Body	FALSE	FALSE	FALSE
cg07093324	cg07093324	37	2	114652143	R	ACTR3	Body	chr2:114647669-114648312	S_Shelf		chr2:114652011-114652011		NA				ACTR3	Body	Body	chr2:114652143	Body	FALSE	FALSE	TRUE
cg01307684	cg01307684	37	4	80886143	F	ANTXR2	Body	chr4:80885844-80886148	Island				TRUE	4:81104591-81105315			ANTXR2	Body	Body	chr4:80886143	Body	FALSE	FALSE	FALSE
cg24000206	cg24000206	37	1	218550762	R	TGFB2;TGFB2	Body;Body				chr1:218550674-218550674		NA				TGFB2	Body	Body	chr1:218550762	Body	FALSE	FALSE	FALSE
cg00868875	cg00868875	37	18	24127237	R	KCTD1;KCTD1;KCTD1	5'UTR;5'UTR;1stExon	chr18:24126780-24131138	Island				NA	18:22380779-22384181	18:24127024-24127238	Unclassified_Cell_type_specific	KCTD1	5'UTR	Promoter	chr18:24127237	Promoter	FALSE	FALSE	FALSE
cg06568945	cg06568945	37	8	103299694	R	UBR5;UBR5	Body;Body						NA		8:103299554-103300000	Gene_Associated_Cell_type_specific	UBR5	Body	Body	chr8:103299694	Body	FALSE	TRUE	TRUE
cg02766403	cg02766403	37	11	100681173	R	ARHGAP42	Body						NA				ARHGAP42	Body	Body	chr11:100681173	Body	FALSE	FALSE	FALSE
cg09652172	cg09652172	37	17	189544	F	RPH3AL;RPH3AL;RPH3AL;RPH3AL	5'UTR;5'UTR;5'UTR;5'UTR				chr17:189449-189449		NA				RPH3AL	5'UTR	Promoter	chr17:189544	Promoter	TRUE	FALSE	FALSE
cg03234702	cg03234702	37	6	26225539	F	HIST1H3E	1stExon	chr6:26225386-26225790	Island				NA	6:26333381-26333769	6:26225338-26226287	Promoter_Associated	HIST1H3E	1stExon	Body	chr6:26225539	Body	FALSE	TRUE	FALSE
cg00608273	cg00608273	37	15	39673954	R						chr15:39673743-39673743		NA				Intergenic	Intergenic	Intergenic	chr15:39673954	Intergenic	FALSE	FALSE	FALSE
cg03130910	cg03130910	37	1	234908226	F						chr1:234908151-234908151	DMR	TRUE		1:234907976-234908830	Promoter_Associated	Intergenic	Intergenic	Intergenic	chr1:234908226	Intergenic	FALSE	FALSE	FALSE
cg25066845	cg25066845	37	5	115949876	R								NA		5:115949627-115949938	Unclassified_Cell_type_specific	Intergenic	Intergenic	Intergenic	chr5:115949876	Intergenic	FALSE	FALSE	FALSE
cg20917552	cg20917552	37	21	26945251	R	MIR155;MIR155HG	TSS1500;Body						NA		21:26945212-26945711	Unclassified	MIR155	TSS1500	Promoter	chr21:26945251	Promoter	FALSE	FALSE	FALSE
cg27345762	cg27345762	37	7	30734041	F								TRUE				Intergenic	Intergenic	Intergenic	chr7:30734041	Intergenic	FALSE	FALSE	FALSE
cg10603662	cg10603662	37	3	187482333	F								TRUE				Intergenic	Intergenic	Intergenic	chr3:187482333	Intergenic	FALSE	FALSE	TRUE
cg03245831	cg03245831	37	17	6656617	F						chr17:6656419-6656419		TRUE				Intergenic	Intergenic	Intergenic	chr17:6656617	Intergenic	TRUE	FALSE	FALSE
cg25894019	cg25894019	37	10	115169101	R								TRUE				Intergenic	Intergenic	Intergenic	chr10:115169101	Intergenic	FALSE	FALSE	FALSE
cg21351034	cg21351034	37	14	51302311	R			chr14:51296727-51298477	S_Shelf				NA		14:51301986-51302434	Unclassified	Intergenic	Intergenic	Intergenic	chr14:51302311	Intergenic	FALSE	FALSE	FALSE
cg15729315	cg15729315	37	4	40992667	F	APBB2;APBB2;APBB2	Body;Body;Body				chr4:40992630-40992630		NA				APBB2	Body	Body	chr4:40992667	Body	FALSE	FALSE	TRUE
cg15507942	cg15507942	37	7	80252042	F	CD36;CD36	5'UTR;5'UTR				chr7:80251972-80251972		NA				CD36	5'UTR	Promoter	chr7:80252042	Promoter	FALSE	FALSE	FALSE
cg02380180	cg02380180	37	18	21417764	F	LAMA3;LAMA3	Body;Body				chr18:21417655-21417655		NA				LAMA3	Body	Body	chr18:21417764	Body	FALSE	FALSE	FALSE
cg15444217	cg15444217	37	10	133750371	F	PPP2R2D;PPP2R2D;PPP2R2D	5'UTR;Body;Body	chr10:133751399-133751634	N_Shore				NA	10:133600361-133600608			PPP2R2D	5'UTR	Promoter	chr10:133750371	Promoter	FALSE	FALSE	FALSE
cg03815480	cg03815480	37	16	48492439	F	MIR5095	Body						NA		16:48492287-48492532	Unclassified_Cell_type_specific	MIR5095	Body	Body	chr16:48492439	Body	FALSE	FALSE	FALSE
cg21296632	cg21296632	37	5	90355362	F	ADGRV1;ADGRV1	Body;Body						NA				ADGRV1	Body	Body	chr5:90355362	Body	FALSE	FALSE	FALSE
cg26405572	cg26405572	37	17	29909476	R						chr17:29909272-29909272		NA				Intergenic	Intergenic	Intergenic	chr17:29909476	Intergenic	FALSE	FALSE	FALSE
cg18659424	cg18659424	37	8	50425219	R								NA				Intergenic	Intergenic	Intergenic	chr8:50425219	Intergenic	FALSE	FALSE	FALSE
cg19873763	cg19873763	37	16	14750508	F	BFAR	Body						NA				BFAR	Body	Body	chr16:14750508	Body	FALSE	FALSE	FALSE
cg16791781	cg16791781	37	11	986922	R	AP2A2	Body						NA	11:976400-976945			AP2A2	Body	Body	chr11:986922	Enhancer	TRUE	FALSE	TRUE
cg23695135	cg23695135	37	2	25704570	R	DTNB;DTNB;DTNB;DTNB;DTNB;DTNB;DTNB;DTNB	Body;Body;Body;Body;Body;Body;Body;Body						TRUE				DTNB	Body	Body	chr2:25704570	Body	FALSE	FALSE	FALSE
cg16359643	cg16359643	37	15	93865555	R								NA				Intergenic	Intergenic	Intergenic	chr15:93865555	Intergenic	FALSE	FALSE	FALSE
cg09716613	cg09716613	37	13	33000534	R	N4BP2L1;N4BP2L1	Body;Body	chr13:33001249-33002078	N_Shore				NA		13:33000262-33000585	Promoter_Associated	N4BP2L1	Body	Body	chr13:33000534	Body	TRUE	TRUE	FALSE
cg07463059	cg07463059	37	1	158979810	R	IFI16;IFI16	5'UTR;1stExon						NA		1:158979258-158979859	Unclassified	IFI16	5'UTR	Promoter	chr1:158979810	Promoter	TRUE	TRUE	FALSE
cg15853023	cg15853023	37	21	19833420	R								TRUE				Intergenic	Intergenic	Intergenic	chr21:19833420	Intergenic	FALSE	FALSE	FALSE
cg25075901	cg25075901	37	2	97283227	F	KANSL3;KANSL3;KANSL3;KANSL3;KANSL3;KANSL3;KANSL3	Body;Body;Body;Body;Body;Body;Body						NA				KANSL3	Body	Body	chr2:97283227	Body	FALSE	FALSE	FALSE
cg27429749	cg27429749	37	11	57333612	F	UBE2L6;UBE2L6	Body;5'UTR	chr11:57334971-57335486	N_Shore				NA		11:57333600-57333956	Unclassified	UBE2L6	Body	Body	chr11:57333612	Body	TRUE	TRUE	FALSE
cg26985659	cg26985659	37	18	9828425	R	RAB31	Body				chr18:9828298-9828298		NA				RAB31	Body	Body	chr18:9828425	Body	FALSE	FALSE	FALSE
cg27342587	cg27342587	37	2	10508781	R	HPCAL1;HPCAL1;HPCAL1;HPCAL1;HPCAL1	TSS200;TSS200;5'UTR;5'UTR;5'UTR						NA				HPCAL1	TSS200	Promoter	chr2:10508781	Promoter	FALSE	FALSE	TRUE
cg02683838	cg02683838	37	3	119357820	R						chr3:119357693-119357693		NA		3:119357511-119358031	Unclassified_Cell_type_specific	Intergenic	Intergenic	Intergenic	chr3:119357820	Enhancer	TRUE	FALSE	TRUE
cg19214097	cg19214097	37	2	202814249	F								TRUE	2:202522435-202522495			Intergenic	Intergenic	Intergenic	chr2:202814249	Intergenic	FALSE	FALSE	FALSE
cg06853492	cg06853492	37	2	173830692	F	RAPGEF4;RAPGEF4	Body;Body						TRUE		2:173830668-173830729	Unclassified_Cell_type_specific	RAPGEF4	Body	Body	chr2:173830692	Body	FALSE	FALSE	FALSE
cg11579538	cg11579538	37	15	45747153	F						chr15:45746745-45746745		NA		15:45746234-45747720	Unclassified	Intergenic	Intergenic	Intergenic	chr15:45747153	Intergenic	FALSE	FALSE	FALSE
cg03530074	cg03530074	37	10	114536223	F	VTI1A	Body						TRUE				VTI1A	Body	Body	chr10:114536223	Body	FALSE	FALSE	FALSE
cg14068176	cg14068176	37	9	35833117	R	TMEM8B;TMEM8B;TMEM8B	5'UTR;5'UTR;5'UTR	chr9:35828737-35829423	S_Shelf				NA				TMEM8B	5'UTR	Promoter	chr9:35833117	Enhancer	TRUE	FALSE	TRUE
cg06395232	cg06395232	37	12	15105654	R	ARHGDIB	5'UTR				chr12:15105208-15105208		NA		12:15105624-15105770	Promoter_Associated	ARHGDIB	5'UTR	Promoter	chr12:15105654	Promoter	TRUE	FALSE	FALSE
cg24577892	cg24577892	37	12	44919734	F	NELL2;NELL2;NELL2;NELL2;NELL2	Body;Body;Body;Body;Body						NA				NELL2	Body	Body	chr12:44919734	Body	FALSE	FALSE	FALSE
cg19916943	cg19916943	37	5	95992957	F								NA		5:95992910-95993089	Unclassified_Cell_type_specific	Intergenic	Intergenic	Intergenic	chr5:95992957	Intergenic	FALSE	FALSE	FALSE
cg24671734	cg24671734	37	12	107909364	R	BTBD11	Body						TRUE				BTBD11	Body	Body	chr12:107909364	Body	FALSE	FALSE	FALSE
cg17952075	cg17952075	37	2	23854382	R	KLHL29	Body	chr2:23851840-23852089	S_Shelf				NA				KLHL29	Body	Body	chr2:23854382	Body	FALSE	FALSE	FALSE
cg15378061	cg15378061	37	7	93638064	R								NA				Intergenic	Intergenic	Intergenic	chr7:93638064	Intergenic	FALSE	FALSE	FALSE
cg22537280	cg22537280	37	1	54723213	F	SSBP3;SSBP3;SSBP3	Body;Body;Body	chr1:54723696-54724019	N_Shore				TRUE	1:54495743-54496002			SSBP3	Body	Body	chr1:54723213	Body	TRUE	TRUE	TRUE
cg07486707	cg07486707	37	1	234536985	F	TARBP1	Body						NA		1:234536561-234536999	Promoter_Associated_Cell_type_specific	TARBP1	Body	Body	chr1:234536985	Body	FALSE	FALSE	FALSE
cg22899502	cg22899502	37	8	142157104	R	DENND3	Body						NA	8:142226197-142226381			DENND3	Body	Body	chr8:142157104	Body	FALSE	FALSE	FALSE
cg22793129	cg22793129	37	19	2085297	F	MOBKL2A	5'UTR			low-CpG:2036238-2036509			NA		19:2085140-2085706	Promoter_Associated	MOBKL2A	5'UTR	Promoter	chr19:2085297	Promoter	TRUE	FALSE	FALSE
cg02699898	cg02699898	37	13	113424938	F	ATP11A;ATP11A	Body;Body	chr13:113424898-113425105	Island				TRUE	13:112472852-112473149			ATP11A	Body	Body	chr13:113424938	Body	FALSE	FALSE	FALSE
cg03410640	cg03410640	37	13	20368826	F								NA				Intergenic	Intergenic	Intergenic	chr13:20368826	Intergenic	FALSE	FALSE	FALSE
cg20766052	cg20766052	37	6	14744370	F						chr6:14744083-14744083		NA				Intergenic	Intergenic	Intergenic	chr6:14744370	Intergenic	FALSE	FALSE	FALSE
cg16878595	cg16878595	37	12	124930160	F	NCOR2;NCOR2	Body;Body	chr12:124929872-124930161	Island				NA				NCOR2	Body	Body	chr12:124930160	Body	TRUE	FALSE	FALSE
cg26751828	cg26751828	37	14	93154758	F	RIN3	3'UTR	chr14:93153278-93154759	Island				NA	14:92223097-92224657			RIN3	3'UTR	Body	chr14:93154758	Body	FALSE	FALSE	FALSE
cg16878694	cg16878694	37	20	10559505	R	SLX4IP	Body						NA				SLX4IP	Body	Body	chr20:10559505	Body	FALSE	FALSE	FALSE
cg07671819	cg07671819	37	12	131734228	R								NA				Intergenic	Intergenic	Intergenic	chr12:131734228	Intergenic	FALSE	FALSE	FALSE
cg15318882	cg15318882	37	12	117415944	F	LOC100506551;FBXW8;FBXW8	Body;Body;Body						TRUE				LOC100506551	Body	Body	chr12:117415944	Body	FALSE	FALSE	FALSE
cg06043840	cg06043840	37	1	94305094	R	BCAR3	5'UTR						TRUE				BCAR3	5'UTR	Promoter	chr1:94305094	Promoter	FALSE	FALSE	FALSE
cg07583010	cg07583010	37	12	76577332	R								TRUE				Intergenic	Intergenic	Intergenic	chr12:76577332	Intergenic	FALSE	FALSE	FALSE
cg21574271	cg21574271	37	4	96051461	F	BMPR1B	Body						TRUE				BMPR1B	Body	Body	chr4:96051461	Body	FALSE	FALSE	FALSE
cg16576288	cg16576288	37	11	33201323	F	CSTF3-AS1	Body						NA				CSTF3-AS1	Body	Body	chr11:33201323	Body	FALSE	FALSE	FALSE
cg19281310	cg19281310	37	3	159847369	R	IL12A-AS1	Body				chr3:159847336-159847336		NA				IL12A-AS1	Body	Body	chr3:159847369	Body	FALSE	FALSE	FALSE
cg15988801	cg15988801	37	3	4873038	R	ITPR1;ITPR1;ITPR1	Body;Body;Body						TRUE		3:4872445-4873512	Unclassified	ITPR1	Body	Body	chr3:4873038	Body	FALSE	FALSE	FALSE
cg05653697	cg05653697	37	13	21807473	F	LINC01046	TSS1500						NA				LINC01046	TSS1500	Promoter	chr13:21807473	Promoter	FALSE	FALSE	FALSE
cg17381507	cg17381507	37	8	134230157	R	WISP1;WISP1;WISP1;WISP1;WISP1	Body;Body;Body;Body;Body				chr8:134230111-134230111		TRUE		8:134229865-134230713	Unclassified_Cell_type_specific	WISP1	Body	Body	chr8:134230157	Body	FALSE	FALSE	FALSE
cg03290827	cg03290827	37	17	75180760	F	SEC14L1;SEC14L1;SEC14L1;SEC14L1;SEC14L1	Body;Body;TSS1500;Body;Body						NA				SEC14L1	Body	Body	chr17:75180760	Body	FALSE	FALSE	TRUE
cg14037250	cg14037250	37	9	136918894	F	BRD3	5'UTR	chr9:136919143-136919376	N_Shore				NA	9:135908228-135908730	9:136918786-136918908	Gene_Associated_Cell_type_specific	BRD3	5'UTR	Promoter	chr9:136918894	Promoter	FALSE	FALSE	FALSE
cg03481966	cg03481966	37	15	43733049	R	RNU6-28P;TP53BP1;TP53BP1;TP53BP1	Body;Body;Body;Body						NA		15:43732250-43733263	Unclassified	RNU6-28P	Body	Body	chr15:43733049	Body	FALSE	FALSE	FALSE
cg11643171	cg11643171	37	3	10593880	F						chr3:10593561-10593561		NA		3:10593630-10594207	Unclassified	Intergenic	Intergenic	Intergenic	chr3:10593880	Intergenic	FALSE	FALSE	FALSE
cg26250744	cg26250744	37	6	123080398	R						chr6:123080244-123080244		NA				Intergenic	Intergenic	Intergenic	chr6:123080398	Intergenic	FALSE	FALSE	FALSE
cg18204273	cg18204273	37	11	133232927	R	OPCML	Body	chr11:133230884-133231645	S_Shore				NA	11:132738137-132738440			OPCML	Body	Body	chr11:133232927	Body	FALSE	FALSE	FALSE
cg12565383	cg12565383	37	15	58684885	F								NA				Intergenic	Intergenic	Intergenic	chr15:58684885	Intergenic	TRUE	FALSE	FALSE
cg06169746	cg06169746	37	3	119419493	F			chr3:119421855-119422334	N_Shelf				NA				Intergenic	Intergenic	Intergenic	chr3:119419493	Intergenic	FALSE	FALSE	FALSE
cg04279411	cg04279411	37	1	230645569	R						chr1:230645276-230645276		TRUE				Intergenic	Intergenic	Intergenic	chr1:230645569	Intergenic	FALSE	FALSE	FALSE
cg16414472	cg16414472	37	11	68110105	F	LRP5	Body						TRUE		11:68109061-68110130	Unclassified	LRP5	Body	Body	chr11:68110105	Body	FALSE	FALSE	FALSE
cg13327911	cg13327911	37	6	55965977	F	COL21A1	Body						TRUE				COL21A1	Body	Body	chr6:55965977	Body	FALSE	FALSE	FALSE
cg26765910	cg26765910	37	4	169343215	R	DDX60L;DDX60L	Body;Body						NA				DDX60L	Body	Body	chr4:169343215	Body	FALSE	FALSE	FALSE
cg20706049	cg20706049	37	2	110026630	F	SH3RF3	Body						TRUE				SH3RF3	Body	Body	chr2:110026630	Body	FALSE	FALSE	FALSE
cg05917490	cg05917490	37	1	151506677	F	CGN	Body						NA				CGN	Body	Body	chr1:151506677	Body	FALSE	FALSE	FALSE
cg05232865	cg05232865	37	4	80885602	F	ANTXR2;ANTXR2;ANTXR2	Body;Body;Body	chr4:80885844-80886148	N_Shore			RDMR	NA	4:81104591-81105315			ANTXR2	Body	Body	chr4:80885602	Body	FALSE	TRUE	FALSE
cg10794973	cg10794973	37	6	43692678	F								TRUE		6:43692675-43693451	Unclassified	Intergenic	Intergenic	Intergenic	chr6:43692678	Intergenic	FALSE	FALSE	FALSE
cg22891413	cg22891413	37	5	1407569	F	SLC6A3	Body						NA	5:1460319-1460634			SLC6A3	Body	Body	chr5:1407569	Body	FALSE	FALSE	FALSE
cg16853390	cg16853390	37	9	21832180	R	MTAP	Body				chr9:21832056-21832056		NA				MTAP	Body	Body	chr9:21832180	Body	FALSE	FALSE	FALSE
cg05569793	cg05569793	37	15	37218037	R	MEIS2;MEIS2;MEIS2;MEIS2;MEIS2;MEIS2;MEIS2;MEIS2;MEIS2	Body;Body;Body;Body;Body;Body;Body;Body;Body						NA				MEIS2	Body	Body	chr15:37218037	Body	FALSE	FALSE	FALSE
cg05117638	cg05117638	37	6	113952661	F						chr6:113951649-113951649		TRUE		6:113952318-113952665	Unclassified_Cell_type_specific	Intergenic	Intergenic	Intergenic	chr6:113952661	Intergenic	FALSE	FALSE	FALSE
cg13707002	cg13707002	37	10	118430350	R	C10orf82	TSS1500	chr10:118429430-118429853	S_Shore				NA				C10orf82	TSS1500	Promoter	chr10:118430350	Promoter	FALSE	FALSE	FALSE
cg12145456	cg12145456	37	3	122216542	R	KPNA1;KPNA1	5'UTR;Body						NA				KPNA1	5'UTR	Promoter	chr3:122216542	Promoter	FALSE	FALSE	FALSE
cg18728292	cg18728292	37	21	31654917	R	KRTAP24-1	1stExon						NA				KRTAP24-1	1stExon	Body	chr21:31654917	Body	FALSE	FALSE	FALSE
cg07073755	cg07073755	37	12	94492421	F			chr12:94495833-94496230	N_Shelf				NA				Intergenic	Intergenic	Intergenic	chr12:94492421	Intergenic	FALSE	FALSE	FALSE
cg09852918	cg09852918	37	20	24929822	F	CST7	TSS200						NA		20:24929462-24930064	Promoter_Associated_Cell_type_specific	CST7	TSS200	Promoter	chr20:24929822	Promoter	FALSE	FALSE	FALSE
cg04477010	cg04477010	37	8	38175544	F	WHSC1L1;WHSC1L1	Body;Body						NA	8:38294652-38294842			WHSC1L1	Body	Body	chr8:38175544	Body	FALSE	FALSE	FALSE
cg09029902	cg09029902	37	20	52199594	R	ZNF217;ZNF217	5'UTR;1stExon	chr20:52198058-52198400	S_Shore				NA				ZNF217	5'UTR	Promoter	chr20:52199594	Promoter	TRUE	TRUE	FALSE
cg22610410	cg22610410	37	2	10508724	F	HPCAL1;HPCAL1;HPCAL1;HPCAL1;HPCAL1	TSS200;TSS200;5'UTR;5'UTR;5'UTR						NA				HPCAL1	TSS200	Promoter	chr2:10508724	Enhancer	TRUE	FALSE	TRUE
cg03498081	cg03498081	37	16	80061357	F							DMR	NA		16:80061276-80061365	Unclassified_Cell_type_specific	Intergenic	Intergenic	Intergenic	chr16:80061357	Intergenic	FALSE	FALSE	FALSE
cg19368016	cg19368016	37	10	11187764	F	CUGBP2;CUGBP2	Body;Body						TRUE		10:11187300-11187874	Unclassified	CUGBP2	Body	Body	chr10:11187764	Body	FALSE	FALSE	FALSE
cg11523366	cg11523366	37	7	2798106	R	GNA12;GNA12;GNA12;GNA12	Body;Body;Body;Body				chr7:2797465-2797465		NA				GNA12	Body	Body	chr7:2798106	Enhancer	TRUE	FALSE	TRUE
cg21432112	cg21432112	37	17	42100994	F	TMEM101	TSS1500						NA				TMEM101	TSS1500	Promoter	chr17:42100994	Promoter	TRUE	TRUE	TRUE
cg26014813	cg26014813	37	3	48972136	F	ARIH2	Body						NA				ARIH2	Body	Body	chr3:48972136	Body	FALSE	FALSE	FALSE
cg05338955	cg05338955	37	1	19253293	F	IFFO2	Body				chr1:19253034-19253034		NA		1:19252744-19253724	Promoter_Associated	IFFO2	Body	Body	chr1:19253293	Body	TRUE	FALSE	FALSE
cg13309012	cg13309012	37	21	26946167	R	MIR155HG;MIR155	Body;TSS200						NA		21:26946070-26946400	Unclassified_Cell_type_specific	MIR155HG	Body	Body	chr21:26946167	Body	TRUE	FALSE	FALSE
cg05634637	cg05634637	37	5	31197518	R	CDH6	5'UTR	chr5:31193952-31194419	S_Shelf				NA				CDH6	5'UTR	Promoter	chr5:31197518	Promoter	FALSE	FALSE	FALSE
cg14264871	cg14264871	37	4	40253328	R								NA				Intergenic	Intergenic	Intergenic	chr4:40253328	Intergenic	FALSE	FALSE	FALSE
cg27001818	cg27001818	37	22	33724826	F	LARGE;LARGE	Body;Body						NA				LARGE	Body	Body	chr22:33724826	Body	FALSE	FALSE	FALSE
cg22911547	cg22911547	37	1	179111198	F	ABL2;ABL2;ABL2;ABL2;ABL2;ABL2;ABL2;ABL2	Body;Body;Body;Body;Body;Body;Body;Body				chr1:179110934-179110934		TRUE		1:179111086-179111303	Unclassified_Cell_type_specific	ABL2	Body	Body	chr1:179111198	Body	FALSE	FALSE	FALSE
cg23854395	cg23854395	37	2	127822616	F	BIN1;BIN1;BIN1;BIN1;BIN1;BIN1;BIN1;BIN1;BIN1;BIN1	Body;Body;Body;Body;Body;Body;Body;Body;Body;Body						TRUE		2:127822311-127822713	Unclassified	BIN1	Body	Body	chr2:127822616	Body	FALSE	FALSE	FALSE
cg09959355	cg09959355	37	17	81045495	R	METRNL	Body	chr17:81045494-81045941	Island				NA	17:78638714-78639366	17:81045384-81045550	Unclassified_Cell_type_specific	METRNL	Body	Body	chr17:81045495	Body	FALSE	FALSE	FALSE
cg17184651	cg17184651	37	1	212885934	R								NA				Intergenic	Intergenic	Intergenic	chr1:212885934	Intergenic	FALSE	FALSE	FALSE
cg21212084	cg21212084	37	3	50661812	R	MAPKAPK3;MAPKAPK3;MAPKAPK3	Body;Body;Body						NA				MAPKAPK3	Body	Body	chr3:50661812	Body	FALSE	FALSE	TRUE
cg05107650	cg05107650	37	3	141160397	F	ZBTB38	5'UTR						NA		3:141160030-141160918	Unclassified	ZBTB38	5'UTR	Promoter	chr3:141160397	Promoter	TRUE	FALSE	FALSE
cg13152606	cg13152606	37	5	59783910	F	PDE4D;PART1;PART1;PART1;PDE4D	1stExon;Body;Body;Body;5'UTR						NA				PDE4D	1stExon	Body	chr5:59783910	Body	TRUE	TRUE	FALSE
cg26164910	cg26164910	37	4	183897293	F								NA				Intergenic	Intergenic	Intergenic	chr4:183897293	Intergenic	FALSE	FALSE	FALSE
cg13356808	cg13356808	37	19	6613813	F								NA				Intergenic	Intergenic	Intergenic	chr19:6613813	Intergenic	FALSE	FALSE	FALSE
cg22146018	cg22146018	37	9	117716409	R						chr9:117716098-117716098		TRUE				Intergenic	Intergenic	Intergenic	chr9:117716409	Intergenic	FALSE	FALSE	FALSE
cg15368829	cg15368829	37	10	31293955	F	ZNF438;ZNF438;ZNF438;ZNF438;ZNF438;ZNF438;ZNF438	Body;5'UTR;5'UTR;5'UTR;5'UTR;5'UTR;5'UTR				chr10:31293680-31293680		NA				ZNF438	Body	Body	chr10:31293955	Body	FALSE	FALSE	FALSE
cg25913882	cg25913882	37	10	17067842	R	CUBN	Body				chr10:17067559-17067559		TRUE				CUBN	Body	Body	chr10:17067842	Body	FALSE	FALSE	FALSE
cg05293861	cg05293861	37	12	4262708	F						chr12:4262574-4262574		NA		12:4262637-4262846	Unclassified_Cell_type_specific	Intergenic	Intergenic	Intergenic	chr12:4262708	Intergenic	FALSE	FALSE	FALSE
cg04511534	cg04511534	37	17	4463371	F	GGT6;GGT6	Body;Body						NA				GGT6	Body	Body	chr17:4463371	Body	FALSE	TRUE	TRUE
cg23014425	cg23014425	37	17	46648525	F	HOXB3	5'UTR						NA	17:44003491-44003615			HOXB3	5'UTR	Promoter	chr17:46648525	Promoter	TRUE	TRUE	FALSE
cg22697359	cg22697359	37	4	74606107	F	CXCL8	TSS200						NA				CXCL8	TSS200	Promoter	chr4:74606107	Promoter	FALSE	FALSE	FALSE
cg14335536	cg14335536	37	15	93347244	F						chr15:93347056-93347056		NA				Intergenic	Intergenic	Intergenic	chr15:93347244	Intergenic	TRUE	FALSE	FALSE
cg01171786	cg01171786	37	2	71787663	R	DYSF;DYSF;DYSF;DYSF;DYSF;DYSF;DYSF;DYSF;DYSF;DYSF;DYSF;DYSF;DYSF;DYSF	Body;Body;Body;Body;Body;Body;Body;Body;Body;Body;Body;Body;Body;Body	chr2:71787430-71787897	Island				NA	2:71641009-71641207			DYSF	Body	Body	chr2:71787663	Body	FALSE	FALSE	FALSE
cg24587280	cg24587280	37	17	7036320	R						chr17:7035868-7035868		NA		17:7035848-7036554	Unclassified	Intergenic	Intergenic	Intergenic	chr17:7036320	Intergenic	FALSE	FALSE	FALSE
cg11360925	cg11360925	37	17	56653032	R	TEX14;TEX14;TEX14	Body;Body;Body						NA				TEX14	Body	Body	chr17:56653032	Body	FALSE	FALSE	FALSE
cg14344989	cg14344989	37	9	137329237	R	RXRA	3'UTR	chr9:137331316-137331646	N_Shelf				NA				RXRA	3'UTR	Body	chr9:137329237	Body	FALSE	FALSE	TRUE
cg22953759	cg22953759	37	5	10632397	F	ANKRD33B	Body				chr5:10632197-10632197		NA	5:10684940-10685406	5:10632378-10632713	Unclassified_Cell_type_specific	ANKRD33B	Body	Body	chr5:10632397	Body	FALSE	FALSE	FALSE
cg11958476	cg11958476	37	17	71178903	F								NA				Intergenic	Intergenic	Intergenic	chr17:71178903	Intergenic	FALSE	FALSE	FALSE
cg27449258	cg27449258	37	21	46493436	F	ADARB1;ADARB1;ADARB1;ADARB1;ADARB1;ADARB1;ADARB1;C21orf122	TSS1500;TSS1500;TSS1500;TSS1500;TSS1500;TSS1500;TSS1500;TSS1500	chr21:46494173-46495472	N_Shore				NA	21:45316794-45317905	21:46493398-46495377	Promoter_Associated	ADARB1	TSS1500	Promoter	chr21:46493436	Promoter	FALSE	FALSE	FALSE
cg26827328	cg26827328	37	20	44834795	F	CDH22	Body						NA				CDH22	Body	Body	chr20:44834795	Body	FALSE	FALSE	FALSE
cg07797693	cg07797693	37	8	10454129	R								NA	8:10491510-10491582			Intergenic	Intergenic	Intergenic	chr8:10454129	Intergenic	FALSE	FALSE	FALSE
cg25268357	cg25268357	37	20	7837541	R								NA				Intergenic	Intergenic	Intergenic	chr20:7837541	Intergenic	FALSE	FALSE	FALSE
cg04724868	cg04724868	37	7	7603058	R	LOC101927391	Body	chr7:7606372-7607023	N_Shelf				NA				LOC101927391	Body	Body	chr7:7603058	Body	FALSE	FALSE	FALSE
cg01145914	cg01145914	37	1	32893114	F			chr1:32892428-32892835	S_Shore				TRUE				Intergenic	Intergenic	Intergenic	chr1:32893114	Intergenic	FALSE	FALSE	FALSE
cg19254118	cg19254118	37	19	1907972	R	ADAT3;SCAMP4	5'UTR;5'UTR	chr19:1908118-1908509	N_Shore				NA				ADAT3	5'UTR	Promoter	chr19:1907972	Enhancer	TRUE	FALSE	TRUE
cg12473044	cg12473044	37	14	35756834	F	PSMA6	Body				chr14:35756728-35756728		NA				PSMA6	Body	Body	chr14:35756834	Body	FALSE	FALSE	FALSE
cg14061772	cg14061772	37	12	73266969	R								TRUE				Intergenic	Intergenic	Intergenic	chr12:73266969	Intergenic	FALSE	FALSE	FALSE
cg09223489	cg09223489	37	16	86785970	F								TRUE				Intergenic	Intergenic	Intergenic	chr16:86785970	Intergenic	FALSE	FALSE	FALSE
cg03172497	cg03172497	37	6	37118298	F								NA				Intergenic	Intergenic	Intergenic	chr6:37118298	Intergenic	FALSE	FALSE	FALSE
cg18670236	cg18670236	37	3	126630478	F	CHCHD6	Body				chr3:126630341-126630341	DMR	TRUE		3:126630239-126630714	Unclassified	CHCHD6	Body	Body	chr3:126630478	Body	FALSE	FALSE	FALSE
cg01971181	cg01971181	37	3	158518888	F	MFSD1;MFSD1	TSS1500;TSS1500	chr3:158519509-158520329	N_Shore				NA		3:158518860-158519109	Unclassified_Cell_type_specific	MFSD1	TSS1500	Promoter	chr3:158518888	Enhancer	TRUE	FALSE	TRUE
cg01547289	cg01547289	37	1	145090353	F	NBPF20;NBPF9	Body;Body				chr1:145090155-145090155		NA				NBPF20	Body	Body	chr1:145090353	Body	FALSE	FALSE	FALSE
cg02221520	cg02221520	37	4	38859706	F	TLR6	TSS1500				chr4:38859134-38859134		TRUE				TLR6	TSS1500	Promoter	chr4:38859706	Promoter	FALSE	FALSE	FALSE
cg02050512	cg02050512	37	7	38503404	F	AMPH;AMPH	Body;Body						NA		7:38503221-38503666	Unclassified	AMPH	Body	Body	chr7:38503404	Body	FALSE	FALSE	FALSE
cg21206770	cg21206770	37	1	40203334	R	PPIE;PPIE;PPIE	TSS1500;TSS1500;TSS1500	chr1:40204312-40204739	N_Shore				NA				PPIE	TSS1500	Promoter	chr1:40203334	Promoter	FALSE	FALSE	FALSE
cg22801465	cg22801465	37	14	93563493	F	ITPK1;ITPK1;ITPK1	Body;Body;Body						NA		14:93563311-93563520	Unclassified_Cell_type_specific	ITPK1	Body	Body	chr14:93563493	Body	FALSE	FALSE	FALSE
cg01661564	cg01661564	37	20	52509854	F								NA		20:52509430-52510186	Unclassified_Cell_type_specific	Intergenic	Intergenic	Intergenic	chr20:52509854	Intergenic	FALSE	FALSE	FALSE
cg04688366	cg04688366	37	7	11498627	F	THSD7A	Body						NA				THSD7A	Body	Body	chr7:11498627	Body	FALSE	FALSE	FALSE
cg00685116	cg00685116	37	12	65073632	F	RASSF3;RASSF3	Body;Body						NA		12:65073246-65073896	Unclassified	RASSF3	Body	Body	chr12:65073632	Body	TRUE	FALSE	FALSE
cg09492330	cg09492330	37	16	58493428	F			chr16:58497033-58498595	N_Shelf		chr16:58493284-58493284		NA				Intergenic	Intergenic	Intergenic	chr16:58493428	Intergenic	FALSE	FALSE	FALSE
cg09563940	cg09563940	37	7	130873558	R	MKLN1	Body				chr7:130873403-130873403		NA		7:130873206-130873910	Unclassified_Cell_type_specific	MKLN1	Body	Body	chr7:130873558	Body	FALSE	FALSE	FALSE
cg09866049	cg09866049	37	2	47598826	F	EPCAM	Body	chr2:47596629-47597256	S_Shore				NA				EPCAM	Body	Body	chr2:47598826	Body	FALSE	FALSE	FALSE
cg14839649	cg14839649	37	8	8775310	F						chr8:8775264-8775264		NA		8:8775188-8775632	Unclassified	Intergenic	Intergenic	Intergenic	chr8:8775310	Intergenic	FALSE	FALSE	FALSE
cg01907911	cg01907911	37	3	4931065	R						chr3:4930928-4930928		NA		3:4930912-4931124	Unclassified_Cell_type_specific	Intergenic	Intergenic	Intergenic	chr3:4931065	Intergenic	FALSE	FALSE	TRUE
cg00123225	cg00123225	37	9	3875784	F	GLIS3;GLIS3	Body;Body						NA				GLIS3	Body	Body	chr9:3875784	Body	FALSE	FALSE	FALSE
cg22158852	cg22158852	37	8	133688842	F	LRRC6;LRRC6	TSS1500;TSS1500	chr8:133687573-133687998	S_Shore			CDMR	NA				LRRC6	TSS1500	Promoter	chr8:133688842	Promoter	FALSE	FALSE	FALSE
cg17660183	cg17660183	37	12	105065386	F	CHST11;CHST11	Body;Body				chr12:105064571-105064571		NA		12:105065358-105065829	Promoter_Associated_Cell_type_specific	CHST11	Body	Body	chr12:105065386	Body	TRUE	FALSE	FALSE
cg08338683	cg08338683	37	3	170048267	R								NA				Intergenic	Intergenic	Intergenic	chr3:170048267	Intergenic	FALSE	FALSE	FALSE
cg25329734	cg25329734	37	17	63160487	R	RGS9;RGS9;RGS9	Body;Body;Body				chr17:63160254-63160254		TRUE		17:63160276-63160514	Unclassified_Cell_type_specific	RGS9	Body	Body	chr17:63160487	Body	FALSE	FALSE	FALSE
cg10122972	cg10122972	37	3	143906852	R								NA				Intergenic	Intergenic	Intergenic	chr3:143906852	Intergenic	FALSE	FALSE	FALSE
cg22579075	cg22579075	37	7	94250352	F	SGCE;SGCE;SGCE	Body;Body;Body						TRUE				SGCE	Body	Body	chr7:94250352	Body	FALSE	FALSE	FALSE
cg22318901	cg22318901	37	13	34253578	R						chr13:34253090-34253090		NA		13:34253168-34253757	Unclassified	Intergenic	Intergenic	Intergenic	chr13:34253578	Intergenic	FALSE	FALSE	FALSE
cg03272310	cg03272310	37	17	39704454	F			chr17:39705045-39705332	N_Shore				TRUE		17:39704426-39704623	Unclassified_Cell_type_specific	Intergenic	Intergenic	Intergenic	chr17:39704454	Enhancer	TRUE	FALSE	TRUE
cg20446947	cg20446947	37	15	38421770	F						chr15:38421726-38421726		NA				Intergenic	Intergenic	Intergenic	chr15:38421770	Intergenic	TRUE	FALSE	FALSE
cg17128539	cg17128539	37	9	107815593	F								NA				Intergenic	Intergenic	Intergenic	chr9:107815593	Intergenic	FALSE	FALSE	FALSE
cg17679604	cg17679604	37	5	115790387	F	SEMA6A	Body						TRUE				SEMA6A	Body	Body	chr5:115790387	Body	FALSE	FALSE	FALSE
cg18076723	cg18076723	37	1	224626870	R								NA				Intergenic	Intergenic	Intergenic	chr1:224626870	Enhancer	TRUE	FALSE	TRUE
cg25270899	cg25270899	37	13	101315319	F	TMTC4;TMTC4	Body;Body						NA	13:100113201-100113480			TMTC4	Body	Body	chr13:101315319	Body	FALSE	FALSE	FALSE
cg07813134	cg07813134	37	12	55329199	R								NA		12:55328971-55329544	Unclassified	Intergenic	Intergenic	Intergenic	chr12:55329199	Intergenic	FALSE	FALSE	FALSE
cg13419925	cg13419925	37	3	158518910	R	MFSD1;MFSD1	TSS1500;TSS1500	chr3:158519509-158520329	N_Shore				NA		3:158518860-158519109	Unclassified_Cell_type_specific	MFSD1	TSS1500	Promoter	chr3:158518910	Promoter	TRUE	TRUE	TRUE
cg10825315	cg10825315	37	14	81425912	R	TSHR;TSHR;TSHR	Body;Body;Body						NA		14:81425690-81426151	Unclassified	TSHR	Body	Body	chr14:81425912	Body	FALSE	FALSE	FALSE
cg26336701	cg26336701	37	12	12484680	F	MANSC1	Body						TRUE				MANSC1	Body	Body	chr12:12484680	Enhancer	TRUE	FALSE	TRUE
cg00337569	cg00337569	37	3	98282714	R						chr3:98282496-98282496		NA				Intergenic	Intergenic	Intergenic	chr3:98282714	Intergenic	FALSE	FALSE	FALSE
cg19640821	cg19640821	37	19	18503517	R	LRRC25	Body	chr19:18499097-18499697	S_Shelf				NA				LRRC25	Body	Body	chr19:18503517	Body	FALSE	FALSE	FALSE
cg22408430	cg22408430	37	11	63883266	R	MACROD1;FLRT1	Body;5'UTR	chr11:63883855-63885182	N_Shore				NA	11:63639761-63642387			MACROD1	Body	Body	chr11:63883266	Enhancer	TRUE	FALSE	TRUE
cg22853713	cg22853713	37	1	10732872	R	CASZ1;CASZ1	Body;Body						NA	1:10655453-10655520			CASZ1	Body	Body	chr1:10732872	Enhancer	TRUE	FALSE	TRUE
cg01255193	cg01255193	37	16	88848972	F	PIEZO1	Body	chr16:88850744-88852274	N_Shore		chr16:88848890-88848890		TRUE				PIEZO1	Body	Body	chr16:88848972	Body	TRUE	FALSE	FALSE
cg15740665	cg15740665	37	7	26345370	F	SNX10;SNX10;SNX10	5'UTR;5'UTR;Body				chr7:26344916-26344916		NA		7:26345196-26345431	Unclassified_Cell_type_specific	SNX10	5'UTR	Promoter	chr7:26345370	Promoter	TRUE	FALSE	FALSE
cg23662097	cg23662097	37	3	4873008	F	ITPR1;ITPR1;ITPR1	Body;Body;Body						TRUE		3:4872445-4873512	Unclassified	ITPR1	Body	Body	chr3:4873008	Body	FALSE	FALSE	FALSE
cg01603043	cg01603043	37	11	114100017	R	ZBTB16;ZBTB16	Body;Body						NA				ZBTB16	Body	Body	chr11:114100017	Body	FALSE	FALSE	TRUE
cg25352208	cg25352208	37	1	9867673	R	CLSTN1;CLSTN1;CLSTN1	Body;Body;Body						NA				CLSTN1	Body	Body	chr1:9867673	Body	FALSE	FALSE	FALSE
cg24226308	cg24226308	37	2	182480167	R	CERKL;CERKL;CERKL;CERKL;CERKL;CERKL;CERKL	Body;Body;Body;Body;Body;Body;Body				chr2:182479995-182479995		NA				CERKL	Body	Body	chr2:182480167	Body	FALSE	FALSE	FALSE
cg13871843	cg13871843	37	1	9887984	F			chr1:9883011-9884667	S_Shelf				NA	1:9810398-9810592	1:9886549-9888222	Unclassified	Intergenic	Intergenic	Intergenic	chr1:9887984	Intergenic	FALSE	FALSE	FALSE
cg05432558	cg05432558	37	17	62632136	R	SMURF2	Body						NA				SMURF2	Body	Body	chr17:62632136	Body	FALSE	FALSE	FALSE
cg18830699	cg18830699	37	15	47970510	F	SEMA6D	5'UTR						NA				SEMA6D	5'UTR	Promoter	chr15:47970510	Promoter	FALSE	FALSE	FALSE
cg00989538	cg00989538	37	18	74832115	F	MBP;MBP	5'UTR;5'UTR	chr18:74832039-74832282	Island				NA	18:72961088-72961378			MBP	5'UTR	Promoter	chr18:74832115	Promoter	TRUE	TRUE	TRUE
cg09684899	cg09684899	37	12	6331269	F	CD9	Body						NA				CD9	Body	Body	chr12:6331269	Enhancer	TRUE	FALSE	TRUE
cg05068848	cg05068848	37	4	23335733	R								TRUE		4:23335521-23336159	Unclassified_Cell_type_specific	Intergenic	Intergenic	Intergenic	chr4:23335733	Intergenic	FALSE	FALSE	FALSE
cg16251054	cg16251054	37	8	131457058	F	ASAP1;ASAP1	TSS1500;TSS1500	chr8:131455248-131456285	S_Shore		chr8:131456841-131456841		NA				ASAP1	TSS1500	Promoter	chr8:131457058	Promoter	TRUE	TRUE	TRUE
cg23680451	cg23680451	37	10	3823790	R	KLF6;KLF6;KLF6;KLF6	Body;Body;Body;Body	chr10:3823789-3824017	Island			DMR	NA	10:3813790-3814388	10:3823604-3824453	Promoter_Associated	KLF6	Body	Body	chr10:3823790	Body	TRUE	TRUE	TRUE
cg17738521	cg17738521	37	6	143224179	R	HIVEP2	5'UTR						TRUE		6:143223918-143224185	Unclassified	HIVEP2	5'UTR	Promoter	chr6:143224179	Promoter	FALSE	FALSE	FALSE
cg27301002	cg27301002	37	11	13945885	F								NA		11:13945605-13946272	Unclassified	Intergenic	Intergenic	Intergenic	chr11:13945885	Intergenic	FALSE	FALSE	FALSE
cg18615133	cg18615133	37	12	116997095	F	MAP1LC3B2	TSS200						TRUE	12:115481173-115481484	12:116996800-116998066	Unclassified	MAP1LC3B2	TSS200	Promoter	chr12:116997095	Promoter	FALSE	FALSE	FALSE
cg16565696	cg16565696	37	20	44834899	R	CDH22	Body	chr20:44838887-44839204	N_Shelf				NA				CDH22	Body	Body	chr20:44834899	Body	FALSE	FALSE	FALSE
cg09340639	cg09340639	37	1	157789662	R	FCRL1;FCRL1;FCRL1	Body;Body;Body						NA				FCRL1	Body	Body	chr1:157789662	Body	FALSE	FALSE	FALSE
cg20041670	cg20041670	37	3	39680881	R						chr3:39680809-39680809		TRUE				Intergenic	Intergenic	Intergenic	chr3:39680881	Intergenic	FALSE	FALSE	FALSE
cg11588044	cg11588044	37	11	17833704	F	SERGEF;SERGEF;SERGEF	Body;Body;Body						NA				SERGEF	Body	Body	chr11:17833704	Body	FALSE	FALSE	TRUE
cg12948638	cg12948638	37	6	23891030	R								NA				Intergenic	Intergenic	Intergenic	chr6:23891030	Intergenic	FALSE	FALSE	FALSE
cg24553058	cg24553058	37	2	113831203	F	IL1F10;IL1F10	Body;Body						NA				IL1F10	Body	Body	chr2:113831203	Body	FALSE	FALSE	FALSE
cg16709353	cg16709353	37	11	68856817	F	TPCN2	3'UTR					RDMR	NA	11:68613393-68613501	11:68855179-68856886	Unclassified	TPCN2	3'UTR	Body	chr11:68856817	Body	FALSE	FALSE	FALSE
cg26038971	cg26038971	37	3	14185774	R								NA				Intergenic	Intergenic	Intergenic	chr3:14185774	Enhancer	TRUE	FALSE	TRUE
cg00667287	cg00667287	37	12	98316424	F								NA				Intergenic	Intergenic	Intergenic	chr12:98316424	Intergenic	FALSE	FALSE	FALSE
cg07211516	cg07211516	37	7	75296079	F	HIP1	Body						NA	7:75133948-75134016			HIP1	Body	Body	chr7:75296079	Body	FALSE	FALSE	TRUE
cg18717967	cg18717967	37	8	8182747	F	PRAGMIN	Body						NA	8:8219864-8220158			PRAGMIN	Body	Body	chr8:8182747	Body	FALSE	FALSE	FALSE
cg09645138	cg09645138	37	5	82155751	R								TRUE				Intergenic	Intergenic	Intergenic	chr5:82155751	Intergenic	FALSE	FALSE	FALSE
cg01045113	cg01045113	37	7	95100019	F								TRUE		7:95099869-95100138	Unclassified_Cell_type_specific	Intergenic	Intergenic	Intergenic	chr7:95100019	Intergenic	FALSE	FALSE	FALSE
cg19145082	cg19145082	37	3	142854187	F								TRUE				Intergenic	Intergenic	Intergenic	chr3:142854187	Intergenic	FALSE	FALSE	FALSE
cg08110170	cg08110170	37	11	72474129	R	STARD10	Body				chr11:72474033-72474033		NA		11:72474081-72474250	Unclassified_Cell_type_specific	STARD10	Body	Body	chr11:72474129	Body	FALSE	FALSE	FALSE
cg07115139	cg07115139	37	20	33900399	F	UQCC1;UQCC1;UQCC1	Body;Body;Body				chr20:33900177-33900177		TRUE				UQCC1	Body	Body	chr20:33900399	Body	TRUE	FALSE	FALSE
cg18634868	cg18634868	37	8	102449435	F						chr8:102449376-102449376		NA				Intergenic	Intergenic	Intergenic	chr8:102449435	Intergenic	FALSE	FALSE	FALSE
cg22904147	cg22904147	37	1	85245915	R								NA				Intergenic	Intergenic	Intergenic	chr1:85245915	Intergenic	FALSE	FALSE	FALSE
cg04322486	cg04322486	37	7	55601226	R	VOPP1	Body				chr7:55600779-55600779		TRUE		7:55601074-55601766	Promoter_Associated	VOPP1	Body	Body	chr7:55601226	Body	FALSE	FALSE	FALSE
cg15387962	cg15387962	37	1	117010244	F	LOC101929023;LOC101929023	Body;Body						NA				LOC101929023	Body	Body	chr1:117010244	Body	FALSE	FALSE	FALSE
cg20591728	cg20591728	37	17	46683606	F	LOC404266;HOXB6;LOC404266	Body;TSS1500;Body	chr17:46685244-46685449	N_Shore				NA	17:44038448-44038620	17:46683494-46683702	Unclassified_Cell_type_specific	LOC404266	Body	Body	chr17:46683606	Body	TRUE	FALSE	FALSE
cg20654468	cg20654468	37	11	58342997	R	LPXN;LPXN	Body;Body	chr11:58345673-58347321	N_Shelf			RDMR	NA				LPXN	Body	Body	chr11:58342997	Body	FALSE	TRUE	TRUE
cg18944752	cg18944752	37	4	3404372	R	RGS12;RGS12;RGS12	Body;Body;Body						TRUE				RGS12	Body	Body	chr4:3404372	Body	FALSE	FALSE	FALSE
cg04421974	cg04421974	37	8	134224814	F	WISP1;WISP1	Body;Body						NA	8:134293870-134294073			WISP1	Body	Body	chr8:134224814	Body	TRUE	FALSE	FALSE
cg07171609	cg07171609	37	8	91640288	R	TMEM64;TMEM64	Body;Body						TRUE		8:91639960-91640758	Unclassified_Cell_type_specific	TMEM64	Body	Body	chr8:91640288	Body	FALSE	FALSE	FALSE
cg01002322	cg01002322	37	2	6872536	R	LINC00487	Body						NA				LINC00487	Body	Body	chr2:6872536	Body	FALSE	FALSE	FALSE
cg03439301	cg03439301	37	7	136190456	R								TRUE				Intergenic	Intergenic	Intergenic	chr7:136190456	Intergenic	FALSE	FALSE	FALSE
cg06607764	cg06607764	37	17	76719635	F	CYTH1;CYTH1	Body;Body			low-CpG:74231017-74231280			TRUE				CYTH1	Body	Body	chr17:76719635	Body	FALSE	FALSE	TRUE
cg02042426	cg02042426	37	4	56814290	F	CEP135	TSS1500	chr4:56814800-56815511	N_Shore				NA		4:56814175-56814403	Promoter_Associated	CEP135	TSS1500	Promoter	chr4:56814290	Promoter	FALSE	TRUE	FALSE
cg21936292	cg21936292	37	6	126038744	R	LOC643623	Body						NA				LOC643623	Body	Body	chr6:126038744	Body	FALSE	FALSE	FALSE
cg00814567	cg00814567	37	4	75550030	R						chr4:75550011-75550011		NA				Intergenic	Intergenic	Intergenic	chr4:75550030	Intergenic	FALSE	FALSE	FALSE
cg08630080	cg08630080	37	15	69605276	F	PAQR5;PAQR5	5'UTR;TSS1500						NA				PAQR5	5'UTR	Promoter	chr15:69605276	Enhancer	TRUE	FALSE	TRUE
cg03816062	cg03816062	37	2	100618466	R	AFF3;AFF3	Body;Body						NA	2:99984792-99984923			AFF3	Body	Body	chr2:100618466	Body	FALSE	FALSE	FALSE
cg27213416	cg27213416	37	5	131595932	F	PDLIM4;PDLIM4	Body;Body	chr5:131593039-131593813	S_Shelf		chr5:131595834-131595834		TRUE				PDLIM4	Body	Body	chr5:131595932	Body	FALSE	FALSE	FALSE
cg21865765	cg21865765	37	20	52551344	R						chr20:52550838-52550838		NA		20:52550941-52551762	Unclassified	Intergenic	Intergenic	Intergenic	chr20:52551344	Intergenic	TRUE	FALSE	FALSE
cg09599239	cg09599239	37	16	11397353	F								NA				Intergenic	Intergenic	Intergenic	chr16:11397353	Intergenic	TRUE	FALSE	FALSE
cg18640536	cg18640536	37	5	126211060	R	2022-03-03	Body						TRUE				2022-03-03	Body	Body	chr5:126211060	Body	FALSE	FALSE	FALSE
cg20218670	cg20218670	37	2	131878089	F	PLEKHB2;PLEKHB2;PLEKHB2;PLEKHB2;PLEKHB2;PLEKHB2;PLEKHB2;PLEKHB2;PLEKHB2;PLEKHB2;PLEKHB2;PLEKHB2;PLEKHB2	5'UTR;5'UTR;5'UTR;5'UTR;5'UTR;5'UTR;5'UTR;5'UTR;5'UTR;5'UTR;5'UTR;5'UTR;5'UTR						NA				PLEKHB2	5'UTR	Promoter	chr2:131878089	Promoter	FALSE	FALSE	FALSE
cg04197436	cg04197436	37	3	15847439	R	ANKRD28	Body				chr3:15847096-15847096		TRUE		3:15847348-15847542	Unclassified_Cell_type_specific	ANKRD28	Body	Body	chr3:15847439	Body	FALSE	FALSE	FALSE
cg27028202	cg27028202	37	6	166100316	F								NA	6:166020241-166020339			Intergenic	Intergenic	Intergenic	chr6:166100316	Intergenic	FALSE	FALSE	FALSE
cg04800503	cg04800503	37	17	46648533	F	HOXB3	5'UTR						NA	17:44003491-44003615			HOXB3	5'UTR	Promoter	chr17:46648533	Promoter	TRUE	TRUE	FALSE
cg13523134	cg13523134	37	8	131305669	R	ASAP1;ASAP1	Body;Body						TRUE				ASAP1	Body	Body	chr8:131305669	Body	FALSE	FALSE	FALSE
cg13787850	cg13787850	37	9	102195951	R						chr9:102195698-102195698		TRUE		9:102195826-102196265	Unclassified_Cell_type_specific	Intergenic	Intergenic	Intergenic	chr9:102195951	Intergenic	FALSE	FALSE	FALSE
cg06410974	cg06410974	37	3	101547689	F	NFKBIZ	5'UTR				chr3:101547647-101547647		TRUE				NFKBIZ	5'UTR	Promoter	chr3:101547689	Promoter	TRUE	TRUE	FALSE
cg24137774	cg24137774	37	11	19372014	R	NAV2	TSS1500	chr11:19366653-19368234	S_Shelf				NA				NAV2	TSS1500	Promoter	chr11:19372014	Promoter	FALSE	FALSE	FALSE
cg05674377	cg05674377	37	20	43275684	R	ADA	Body				chr20:43275515-43275515		NA		20:43275547-43275760	Unclassified	ADA	Body	Body	chr20:43275684	Body	FALSE	FALSE	FALSE
cg12510708	cg12510708	37	7	26193805	R	NFE2L3	Body	chr7:26191794-26192757	S_Shore		chr7:26193570-26193570	RDMR	TRUE				NFE2L3	Body	Body	chr7:26193805	Body	FALSE	FALSE	FALSE
cg01343876	cg01343876	37	4	12411504	F								NA				Intergenic	Intergenic	Intergenic	chr4:12411504	Intergenic	FALSE	FALSE	FALSE
cg09964698	cg09964698	37	3	71235448	R	FOXP1;FOXP1;FOXP1;FOXP1;FOXP1;FOXP1	Body;Body;Body;Body;Body;Body						NA				FOXP1	Body	Body	chr3:71235448	Body	FALSE	FALSE	FALSE
cg13058457	cg13058457	37	15	38422160	F							DMR	TRUE				Intergenic	Intergenic	Intergenic	chr15:38422160	Intergenic	TRUE	FALSE	FALSE
cg26749761	cg26749761	37	19	13372030	F	CACNA1A;CACNA1A;CACNA1A;CACNA1A;CACNA1A	Body;Body;Body;Body;Body						NA		19:13371793-13372206	Unclassified_Cell_type_specific	CACNA1A	Body	Body	chr19:13372030	Body	FALSE	FALSE	FALSE
cg22771156	cg22771156	37	14	24894695	R						chr14:24894575-24894575		NA				Intergenic	Intergenic	Intergenic	chr14:24894695	Intergenic	FALSE	FALSE	FALSE
cg02104112	cg02104112	37	11	69418071	R								TRUE				Intergenic	Intergenic	Intergenic	chr11:69418071	Intergenic	FALSE	FALSE	FALSE
cg01397065	cg01397065	37	19	1908328	F	ADAT3;SCAMP4	5'UTR;5'UTR	chr19:1908118-1908509	Island				NA	19:1858993-1859457			ADAT3	5'UTR	Promoter	chr19:1908328	Enhancer	TRUE	FALSE	TRUE
cg26286826	cg26286826	37	18	65085608	R								NA				Intergenic	Intergenic	Intergenic	chr18:65085608	Intergenic	FALSE	TRUE	FALSE
cg12040425	cg12040425	37	4	83602894	R	SCD5;SCD5	Body;Body						NA				SCD5	Body	Body	chr4:83602894	Body	FALSE	FALSE	FALSE
cg13840252	cg13840252	37	1	10732744	F	CASZ1;CASZ1	Body;Body						NA		1:10732585-10732761	Unclassified_Cell_type_specific	CASZ1	Body	Body	chr1:10732744	Body	TRUE	FALSE	FALSE
cg10106857	cg10106857	37	6	16320655	F	ATXN1;ATXN1	Body;Body						TRUE		6:16320011-16320972	Promoter_Associated	ATXN1	Body	Body	chr6:16320655	Enhancer	TRUE	FALSE	TRUE
cg20385489	cg20385489	37	5	95069104	F	RHOBTB3	Body	chr5:95066876-95067812	S_Shore				NA				RHOBTB3	Body	Body	chr5:95069104	Body	TRUE	TRUE	FALSE
cg19197158	cg19197158	37	12	116498620	F	MED13L	Body				chr12:116498439-116498439		NA				MED13L	Body	Body	chr12:116498620	Body	FALSE	FALSE	FALSE
cg20909752	cg20909752	37	15	72524565	R	PKM;PKM;PKM;PKM;PKM;PKM	TSS1500;TSS1500;TSS1500;TSS1500;TSS1500;TSS1500	chr15:72522131-72524238	S_Shore				NA				PKM	TSS1500	Promoter	chr15:72524565	Enhancer	TRUE	FALSE	TRUE
cg07301793	cg07301793	37	3	167631492	F	LINC01330	Body						NA				LINC01330	Body	Body	chr3:167631492	Body	FALSE	FALSE	FALSE
cg00283857	cg00283857	37	6	158018184	F	ZDHHC14;ZDHHC14	Body;Body	chr6:158013812-158014256	S_Shelf				TRUE	6:157938043-157938173			ZDHHC14	Body	Body	chr6:158018184	Body	TRUE	FALSE	FALSE
cg14171944	cg14171944	37	9	126323477	F	DENND1A;DENND1A	Body;Body						TRUE				DENND1A	Body	Body	chr9:126323477	Body	FALSE	FALSE	FALSE
cg02899707	cg02899707	37	20	57829304	F	ZNF831	Body						NA				ZNF831	Body	Body	chr20:57829304	Body	FALSE	FALSE	FALSE
cg25891559	cg25891559	37	1	44401357	F	ARTN;ARTN;ARTN	Body;Body;Body	chr1:44401757-44402423	N_Shore				NA				ARTN	Body	Body	chr1:44401357	Body	FALSE	TRUE	TRUE
cg02744046	cg02744046	37	15	58782685	R	LIPC	Body						NA	15:56569937-56570064			LIPC	Body	Body	chr15:58782685	Body	TRUE	FALSE	FALSE
cg10764722	cg10764722	37	1	176019491	R	RFWD2;RFWD2;RFWD2	Body;Body;Body						NA				RFWD2	Body	Body	chr1:176019491	Body	FALSE	FALSE	FALSE
cg01132579	cg01132579	37	17	55588940	R	MSI2;MSI2	Body;Body						TRUE				MSI2	Body	Body	chr17:55588940	Body	FALSE	FALSE	FALSE
cg08738297	cg08738297	37	7	144539618	F						chr7:144539515-144539515		NA				Intergenic	Intergenic	Intergenic	chr7:144539618	Intergenic	FALSE	FALSE	FALSE
cg26473818	cg26473818	37	11	13945715	F								TRUE		11:13945605-13946272	Unclassified	Intergenic	Intergenic	Intergenic	chr11:13945715	Intergenic	FALSE	FALSE	FALSE
cg00480115	cg00480115	37	19	35606877	F	FXYD3;FXYD3;FXYD3;FXYD3;FXYD3;FXYD3;FXYD3;FXYD3	5'UTR;5'UTR;5'UTR;5'UTR;5'UTR;5'UTR;5'UTR;5'UTR						NA				FXYD3	5'UTR	Promoter	chr19:35606877	Promoter	FALSE	FALSE	FALSE
cg18939260	cg18939260	37	8	125741346	F	MTSS1	TSS1500	chr8:125739685-125741266	S_Shore				NA	8:125809815-125810528			MTSS1	TSS1500	Promoter	chr8:125741346	Promoter	TRUE	TRUE	FALSE
cg13831540	cg13831540	37	7	130128420	F	MESTIT1;MEST	Body;5'UTR	chr7:130126017-130126801	S_Shore				NA				MESTIT1	Body	Body	chr7:130128420	Body	TRUE	FALSE	FALSE
cg25506432	cg25506432	37	7	27184065	R	HOXA5	TSS1500	chr7:27182613-27185562	Island			CDMR	NA		7:27182652-27184498	Unclassified	HOXA5	TSS1500	Promoter	chr7:27184065	Promoter	TRUE	FALSE	FALSE
cg27154693	cg27154693	37	16	72223871	F						chr16:72223687-72223687		NA				Intergenic	Intergenic	Intergenic	chr16:72223871	Intergenic	FALSE	FALSE	FALSE
cg17533176	cg17533176	37	21	33469010	R								NA				Intergenic	Intergenic	Intergenic	chr21:33469010	Intergenic	FALSE	FALSE	FALSE
cg09493223	cg09493223	37	2	68962172	F	ARHGAP25;ARHGAP25;ARHGAP25;ARHGAP25	5'UTR;5'UTR;1stExon;1stExon						NA		2:68961778-68962616	Promoter_Associated	ARHGAP25	5'UTR	Promoter	chr2:68962172	Promoter	FALSE	TRUE	FALSE
cg11116288	cg11116288	37	7	1093880	F	C7orf50;C7orf50;C7orf50	Body;Body;Body	chr7:1097405-1097953	N_Shelf				NA	7:1060380-1060435			C7orf50	Body	Body	chr7:1093880	Enhancer	TRUE	FALSE	TRUE
cg19740012	cg19740012	37	14	65698261	F								NA		14:65698115-65698278	Unclassified_Cell_type_specific	Intergenic	Intergenic	Intergenic	chr14:65698261	Intergenic	TRUE	TRUE	FALSE
cg18826637	cg18826637	37	2	145116633	F						chr2:145116388-145116388		TRUE		2:145116478-145116676	Unclassified_Cell_type_specific	Intergenic	Intergenic	Intergenic	chr2:145116633	Intergenic	FALSE	FALSE	FALSE
cg05228995	cg05228995	37	10	50958441	F	OGDHL;OGDHL;OGDHL	Body;Body;Body						NA				OGDHL	Body	Body	chr10:50958441	Enhancer	TRUE	FALSE	TRUE
cg24312520	cg24312520	37	17	40489584	F	STAT3;STAT3;STAT3	Body;Body;Body			low-CpG:37743015-37743401			NA		17:40489416-40489920	Unclassified	STAT3	Body	Body	chr17:40489584	Body	FALSE	FALSE	FALSE
cg01393234	cg01393234	37	1	226085079	F						chr1:226084943-226084943		TRUE		1:226084657-226085339	Unclassified	Intergenic	Intergenic	Intergenic	chr1:226085079	Intergenic	FALSE	FALSE	FALSE
cg12848328	cg12848328	37	7	148903301	F	ZNF282;ZNF282	Body;Body						TRUE				ZNF282	Body	Body	chr7:148903301	Body	FALSE	FALSE	FALSE
cg11786776	cg11786776	37	17	76719943	F	CYTH1;CYTH1	Body;Body						TRUE				CYTH1	Body	Body	chr17:76719943	Body	FALSE	TRUE	TRUE
cg11425164	cg11425164	37	4	84482623	R	AGPAT9;AGPAT9;AGPAT9	Body;Body;Body						NA				AGPAT9	Body	Body	chr4:84482623	Body	FALSE	TRUE	FALSE
cg14938419	cg14938419	37	19	3595702	R	TBXA2R;TBXA2R	Body;Body	chr19:3595632-3595997	Island				NA	19:3546660-3546977			TBXA2R	Body	Body	chr19:3595702	Body	FALSE	FALSE	FALSE
cg20544808	cg20544808	37	1	1099051	R			chr1:1098043-1100584	Island				NA	1:1087864-1089373			Intergenic	Intergenic	Intergenic	chr1:1099051	Intergenic	TRUE	TRUE	FALSE
cg04932802	cg04932802	37	16	4715122	F	MGRN1;MGRN1;MGRN1;MGRN1;MGRN1	Body;Body;Body;Body;Body						NA		16:4714348-4715526	Promoter_Associated_Cell_type_specific	MGRN1	Body	Body	chr16:4715122	Enhancer	TRUE	FALSE	TRUE
cg01342196	cg01342196	37	1	158979538	R	IFI16	TSS200						NA		1:158979258-158979859	Unclassified	IFI16	TSS200	Promoter	chr1:158979538	Promoter	TRUE	TRUE	FALSE
cg16805189	cg16805189	37	11	93875999	R	PANX1	Body						TRUE				PANX1	Body	Body	chr11:93875999	Body	FALSE	FALSE	TRUE
cg23670372	cg23670372	37	1	10732290	F	CASZ1;CASZ1	Body;Body						NA	1:10654877-10654975			CASZ1	Body	Body	chr1:10732290	Body	FALSE	FALSE	FALSE
cg03437472	cg03437472	37	10	87287326	R								NA				Intergenic	Intergenic	Intergenic	chr10:87287326	Intergenic	FALSE	FALSE	FALSE
cg16354430	cg16354430	37	18	46776004	R	DYM	Body						TRUE				DYM	Body	Body	chr18:46776004	Body	FALSE	FALSE	FALSE
cg09237133	cg09237133	37	17	80278914	F	SECTM1	3'UTR	chr17:80278861-80279563	Island				TRUE	17:77872151-77872384	17:80278522-80280207	Unclassified	SECTM1	3'UTR	Body	chr17:80278914	Body	FALSE	FALSE	FALSE
cg07258332	cg07258332	37	10	74323391	F	MICU1;MICU1	Body;Body				chr10:74323187-74323187		NA				MICU1	Body	Body	chr10:74323391	Body	FALSE	FALSE	FALSE
cg13487614	cg13487614	37	6	42192461	F								NA				Intergenic	Intergenic	Intergenic	chr6:42192461	Intergenic	FALSE	FALSE	FALSE
cg04640687	cg04640687	37	13	102844744	R	FGF14	Body						NA				FGF14	Body	Body	chr13:102844744	Body	FALSE	FALSE	FALSE
cg16787431	cg16787431	37	17	46629350	R	HOXB3	Body	chr17:46629553-46629816	N_Shore				TRUE	17:43984106-43984815			HOXB3	Body	Body	chr17:46629350	Body	TRUE	FALSE	FALSE
cg04684014	cg04684014	37	2	43632955	R	THADA;THADA	Body;Body						TRUE				THADA	Body	Body	chr2:43632955	Body	FALSE	FALSE	FALSE
cg02389317	cg02389317	37	12	76577488	F								TRUE		12:76577436-76577572	Unclassified_Cell_type_specific	Intergenic	Intergenic	Intergenic	chr12:76577488	Intergenic	FALSE	FALSE	FALSE
cg05674437	cg05674437	37	3	196694153	R	PIGZ	5'UTR	chr3:196693765-196694200	Island				NA	3:198177926-198181429			PIGZ	5'UTR	Promoter	chr3:196694153	Promoter	FALSE	FALSE	FALSE
cg22604134	cg22604134	37	15	55977693	F	PRTG	Body						NA				PRTG	Body	Body	chr15:55977693	Body	FALSE	FALSE	FALSE
cg09979763	cg09979763	37	1	245499904	F	KIF26B	Body	chr1:245498883-245499218	S_Shore				NA				KIF26B	Body	Body	chr1:245499904	Body	TRUE	FALSE	FALSE
cg16001422	cg16001422	37	8	145022842	R	PLEC1;PLEC1;PLEC1;PLEC1	Body;Body;Body;Body	chr8:145024449-145025179	N_Shore		chr8:145022492-145022492	RDMR	TRUE		8:145022519-145023324	Unclassified_Cell_type_specific	PLEC1	Body	Body	chr8:145022842	Body	FALSE	FALSE	TRUE
cg12771971	cg12771971	37	3	5058435	R						chr3:5058332-5058332		NA		3:5058292-5058574	Unclassified	Intergenic	Intergenic	Intergenic	chr3:5058435	Intergenic	FALSE	FALSE	FALSE
cg03690707	cg03690707	37	4	80886312	F	ANTXR2;ANTXR2;ANTXR2	Body;Body;Body	chr4:80885844-80886148	S_Shore				TRUE				ANTXR2	Body	Body	chr4:80886312	Body	FALSE	FALSE	FALSE
cg17024969	cg17024969	37	9	130361638	F								NA				Intergenic	Intergenic	Intergenic	chr9:130361638	Intergenic	FALSE	FALSE	FALSE
cg11580269	cg11580269	37	22	47389990	R	TBC1D22A;TBC1D22A;TBC1D22A;TBC1D22A;TBC1D22A	Body;Body;Body;Body;Body						NA				TBC1D22A	Body	Body	chr22:47389990	Body	TRUE	FALSE	FALSE
cg11247438	cg11247438	37	13	106127569	F	DAOA-AS1;DAOA;DAOA;DAOA	Body;Body;Body;Body						TRUE				DAOA-AS1	Body	Body	chr13:106127569	Body	FALSE	FALSE	FALSE
cg06881639	cg06881639	37	1	89752648	R						chr1:89752578-89752578		NA				Intergenic	Intergenic	Intergenic	chr1:89752648	Intergenic	TRUE	TRUE	FALSE
cg08784702	cg08784702	37	7	1099012	F	C7orf50;C7orf50;C7orf50	Body;Body;Body	chr7:1097405-1097953	S_Shore				NA				C7orf50	Body	Body	chr7:1099012	Body	TRUE	FALSE	FALSE
cg09287864	cg09287864	37	7	17274056	F						chr7:17273276-17273276	DMR	TRUE		7:17273827-17274485	Unclassified_Cell_type_specific	Intergenic	Intergenic	Intergenic	chr7:17274056	Intergenic	FALSE	FALSE	FALSE
cg06189394	cg06189394	37	3	66534050	F	LRIG1	Body					DMR	NA				LRIG1	Body	Body	chr3:66534050	Body	FALSE	FALSE	FALSE
cg14765933	cg14765933	37	5	1414924	F	SLC6A3	Body	chr5:1416792-1417004	N_Shore				NA	5:1467759-1467951			SLC6A3	Body	Body	chr5:1414924	Body	FALSE	FALSE	FALSE
cg02951526	cg02951526	37	16	12191276	R	SNX29	Body						TRUE				SNX29	Body	Body	chr16:12191276	Enhancer	TRUE	FALSE	TRUE
cg03172796	cg03172796	37	20	46115993	R						chr20:46115894-46115894		NA		20:46115855-46116568	Unclassified	Intergenic	Intergenic	Intergenic	chr20:46115993	Intergenic	FALSE	FALSE	FALSE
cg09128430	cg09128430	37	21	45323802	R	AGPAT3	5'UTR						TRUE	21:44148109-44148239			AGPAT3	5'UTR	Promoter	chr21:45323802	Enhancer	TRUE	FALSE	TRUE
cg06639053	cg06639053	37	12	111837470	R			chr12:111834869-111835085	S_Shelf				NA		12:111837272-111837484	Unclassified_Cell_type_specific	Intergenic	Intergenic	Intergenic	chr12:111837470	Intergenic	FALSE	FALSE	FALSE
cg12246203	cg12246203	37	2	24849219	F	NCOA1;NCOA1;NCOA1	5'UTR;5'UTR;5'UTR						NA				NCOA1	5'UTR	Promoter	chr2:24849219	Promoter	FALSE	FALSE	FALSE
cg08716255	cg08716255	37	11	95433344	R								TRUE		11:95432864-95433502	Unclassified	Intergenic	Intergenic	Intergenic	chr11:95433344	Intergenic	FALSE	FALSE	FALSE
cg15488978	cg15488978	37	10	77166318	F	C10orf41;C10orf41	Body;Body	chr10:77155128-77169600	Island			RDMR	NA	10:76835899-76836479			C10orf41	Body	Body	chr10:77166318	Enhancer	TRUE	FALSE	TRUE
cg12654856	cg12654856	37	9	101839049	F								NA		9:101838844-101839404	Unclassified	Intergenic	Intergenic	Intergenic	chr9:101839049	Intergenic	FALSE	FALSE	FALSE
cg09698854	cg09698854	37	14	93465290	R	ITPK1;ITPK1;ITPK1	Body;Body;Body						NA				ITPK1	Body	Body	chr14:93465290	Body	FALSE	FALSE	FALSE
cg25578357	cg25578357	37	16	7188432	F	RBFOX1;RBFOX1;RBFOX1;RBFOX1	Body;Body;Body;Body						NA				RBFOX1	Body	Body	chr16:7188432	Body	FALSE	FALSE	FALSE
cg14017705	cg14017705	37	20	24754564	F								TRUE				Intergenic	Intergenic	Intergenic	chr20:24754564	Intergenic	FALSE	FALSE	FALSE
cg08849813	cg08849813	37	11	17825098	R	SERGEF	Body						TRUE				SERGEF	Body	Body	chr11:17825098	Body	FALSE	FALSE	FALSE
cg19291618	cg19291618	37	18	4599319	F								TRUE				Intergenic	Intergenic	Intergenic	chr18:4599319	Intergenic	FALSE	FALSE	FALSE
cg08367801	cg08367801	37	5	98111529	F	RGMB	Body	chr5:98108678-98110307	S_Shore			RDMR	NA				RGMB	Body	Body	chr5:98111529	Body	FALSE	TRUE	TRUE
cg01613163	cg01613163	37	15	88845440	F						chr15:88845323-88845323		NA				Intergenic	Intergenic	Intergenic	chr15:88845440	Intergenic	FALSE	FALSE	FALSE
cg08446038	cg08446038	37	5	52327649	R	ITGA2	Body				chr5:52327592-52327592		TRUE		5:52327642-52327747	Unclassified_Cell_type_specific	ITGA2	Body	Body	chr5:52327649	Enhancer	TRUE	FALSE	TRUE
cg14994521	cg14994521	37	4	189158022	F								NA	4:189395010-189395113			Intergenic	Intergenic	Intergenic	chr4:189158022	Intergenic	FALSE	FALSE	FALSE
cg09590468	cg09590468	37	22	39601450	F								NA		22:39601383-39601918	Unclassified_Cell_type_specific	Intergenic	Intergenic	Intergenic	chr22:39601450	Intergenic	FALSE	FALSE	FALSE
cg06300523	cg06300523	37	17	73168103	R	SUMO2;SUMO2	Body;Body						NA		17:73167630-73169063	Gene_Associated	SUMO2	Body	Body	chr17:73168103	Body	FALSE	FALSE	FALSE
cg03926552	cg03926552	37	12	92987767	R						chr12:92987343-92987343		NA		12:92987173-92988230	Promoter_Associated	Intergenic	Intergenic	Intergenic	chr12:92987767	Intergenic	FALSE	FALSE	FALSE
cg02873419	cg02873419	37	15	52545136	F	MYO5C	Body				chr15:52545063-52545063		NA				MYO5C	Body	Body	chr15:52545136	Body	FALSE	FALSE	FALSE
cg08559734	cg08559734	37	12	6332058	R	CD9	Body				chr12:6332021-6332021		NA				CD9	Body	Body	chr12:6332058	Enhancer	TRUE	FALSE	TRUE
cg21584846	cg21584846	37	1	115972057	F								TRUE				Intergenic	Intergenic	Intergenic	chr1:115972057	Intergenic	FALSE	FALSE	FALSE
cg12654620	cg12654620	37	8	90741449	R	LOC101929709	Body				chr8:90741352-90741352		NA		8:90741364-90741666	Unclassified	LOC101929709	Body	Body	chr8:90741449	Body	FALSE	FALSE	FALSE
cg08282118	cg08282118	37	17	38480483	F	RARA;RARA;RARA	5'UTR;5'UTR;5'UTR				chr17:38480180-38480180		NA		17:38480130-38480529	Promoter_Associated	RARA	5'UTR	Promoter	chr17:38480483	Enhancer	TRUE	FALSE	TRUE
cg14448663	cg14448663	37	1	118113946	F								NA				Intergenic	Intergenic	Intergenic	chr1:118113946	Intergenic	FALSE	FALSE	FALSE
cg09228833	cg09228833	37	20	52199778	F	ZNF217	TSS200	chr20:52198058-52198400	S_Shore				NA		20:52199667-52199861	Promoter_Associated_Cell_type_specific	ZNF217	TSS200	Promoter	chr20:52199778	Promoter	TRUE	TRUE	FALSE
cg01134650	cg01134650	37	9	7000062	F	KDM4C;KDM4C;KDM4C;KDM4C;KDM4C;KDM4C	Body;Body;Body;Body;Body;Body						NA				KDM4C	Body	Body	chr9:7000062	Body	FALSE	FALSE	FALSE
cg19830303	cg19830303	37	20	56273418	R	PMEPA1;PMEPA1;PMEPA1;PMEPA1	5'UTR;5'UTR;Body;Body				chr20:56273255-56273255	CDMR	TRUE				PMEPA1	5'UTR	Promoter	chr20:56273418	Promoter	FALSE	FALSE	FALSE
cg06455616	cg06455616	37	17	9916899	F	GAS7;GAS7;GAS7	Body;Body;Body				chr17:9916757-9916757		NA				GAS7	Body	Body	chr17:9916899	Body	FALSE	FALSE	FALSE
cg09995104	cg09995104	37	21	18823803	F								NA				Intergenic	Intergenic	Intergenic	chr21:18823803	Intergenic	FALSE	FALSE	FALSE
cg25355534	cg25355534	37	17	75321775	R	SEPT9;SEPT9;SEPT9;SEPT9	Body;Body;5'UTR;Body				chr17:75321712-75321712		NA		17:75321095-75322865	Unclassified	2022-09-09	Body	Body	chr17:75321775	Enhancer	TRUE	FALSE	TRUE
cg19649878	cg19649878	37	2	228520340	F								NA				Intergenic	Intergenic	Intergenic	chr2:228520340	Intergenic	FALSE	FALSE	FALSE
cg09412538	cg09412538	37	2	142315127	R	LRP1B	Body				chr2:142314861-142314861		NA				LRP1B	Body	Body	chr2:142315127	Body	FALSE	FALSE	FALSE
cg06738047	cg06738047	37	5	135356442	R						chr5:135356057-135356057		NA		5:135356394-135356508	Unclassified_Cell_type_specific	Intergenic	Intergenic	Intergenic	chr5:135356442	Intergenic	FALSE	FALSE	FALSE
cg12435551	cg12435551	37	1	118679290	R	SPAG17	Body						TRUE		1:118679082-118679455	Unclassified_Cell_type_specific	SPAG17	Body	Body	chr1:118679290	Body	FALSE	FALSE	FALSE
cg06688182	cg06688182	37	11	126197930	R	DCPS	Body						NA	11:125703140-125703259			DCPS	Body	Body	chr11:126197930	Body	TRUE	TRUE	TRUE
cg06427240	cg06427240	37	21	32410964	F	KRTAP19-8	TSS200						NA				KRTAP19-8	TSS200	Promoter	chr21:32410964	Promoter	FALSE	FALSE	FALSE
cg16736841	cg16736841	37	1	94132323	F	BCAR3;BCAR3;BCAR3	Body;Body;Body						NA				BCAR3	Body	Body	chr1:94132323	Body	TRUE	FALSE	FALSE
cg01872048	cg01872048	37	8	19184844	R	SH2D4A;SH2D4A;SH2D4A	Body;Body;Body						NA				SH2D4A	Body	Body	chr8:19184844	Body	FALSE	FALSE	FALSE
cg09383151	cg09383151	37	13	81028585	F								NA				Intergenic	Intergenic	Intergenic	chr13:81028585	Intergenic	FALSE	FALSE	FALSE
cg07220903	cg07220903	37	3	46973284	F	CCDC12	Body				chr3:46973216-46973216		TRUE				CCDC12	Body	Body	chr3:46973284	Enhancer	TRUE	FALSE	TRUE
cg27382109	cg27382109	37	3	58479781	F	KCTD6	5'UTR	chr3:58477486-58478274	S_Shore				NA				KCTD6	5'UTR	Promoter	chr3:58479781	Promoter	FALSE	TRUE	FALSE
cg26492631	cg26492631	37	4	148721238	R	ARHGAP10	Body						TRUE		4:148721143-148721398	Unclassified	ARHGAP10	Body	Body	chr4:148721238	Body	FALSE	FALSE	FALSE
cg20611253	cg20611253	37	1	150743628	R								NA		1:150743342-150743739	Unclassified	Intergenic	Intergenic	Intergenic	chr1:150743628	Intergenic	FALSE	FALSE	FALSE
cg07133197	cg07133197	37	22	26176741	F	MYO18B	Body						NA				MYO18B	Body	Body	chr22:26176741	Body	FALSE	FALSE	FALSE
cg26366091	cg26366091	37	1	111770274	R	CHI3L2;CHI3L2	TSS200;TSS200						NA				CHI3L2	TSS200	Promoter	chr1:111770274	Promoter	FALSE	FALSE	FALSE
cg03132834	cg03132834	37	5	165495692	R								NA				Intergenic	Intergenic	Intergenic	chr5:165495692	Intergenic	FALSE	FALSE	FALSE
cg04234104	cg04234104	37	10	6051242	R						chr10:6051095-6051095		NA				Intergenic	Intergenic	Intergenic	chr10:6051242	Intergenic	FALSE	FALSE	FALSE
cg15148162	cg15148162	37	9	128425564	R	MAPKAP1;MAPKAP1;MAPKAP1;MAPKAP1;MAPKAP1;MAPKAP1	Body;Body;Body;Body;5'UTR;5'UTR						NA				MAPKAP1	Body	Body	chr9:128425564	Body	FALSE	FALSE	FALSE
cg01826138	cg01826138	37	2	181843183	R			chr2:181844791-181845514	N_Shore				NA				Intergenic	Intergenic	Intergenic	chr2:181843183	Intergenic	FALSE	FALSE	FALSE
cg15551881	cg15551881	37	9	123688715	R	TRAF1	5'UTR	chr9:123690771-123691675	N_Shelf				TRUE		9:123688502-123689327	Unclassified	TRAF1	5'UTR	Promoter	chr9:123688715	Promoter	TRUE	FALSE	FALSE
cg15978565	cg15978565	37	2	11894464	R	LPIN1	5'UTR				chr2:11894336-11894336		TRUE		2:11893639-11894592	Promoter_Associated	LPIN1	5'UTR	Promoter	chr2:11894464	Promoter	FALSE	FALSE	FALSE
cg04204002	cg04204002	37	21	43817086	R	TMPRSS3;TMPRSS3	TSS1500;TSS1500						NA				TMPRSS3	TSS1500	Promoter	chr21:43817086	Promoter	FALSE	FALSE	FALSE
cg19405484	cg19405484	37	8	29513210	R						chr8:29513029-29513029		TRUE				Intergenic	Intergenic	Intergenic	chr8:29513210	Intergenic	FALSE	FALSE	FALSE
cg06936316	cg06936316	37	6	165641396	F								NA				Intergenic	Intergenic	Intergenic	chr6:165641396	Intergenic	FALSE	FALSE	FALSE
cg23760655	cg23760655	37	18	50462256	R	DCC	Body						NA				DCC	Body	Body	chr18:50462256	Body	FALSE	FALSE	FALSE
cg05991442	cg05991442	37	17	73636184	R	RECQL5;LOC643008;LOC643008	Body;Body;5'UTR						NA	17:71147779-71147919			RECQL5	Body	Body	chr17:73636184	Body	TRUE	FALSE	FALSE
cg23333833	cg23333833	37	21	39649500	F	KCNJ15;KCNJ15;KCNJ15;KCNJ15;KCNJ15;KCNJ15;KCNJ15;KCNJ15	5'UTR;5'UTR;5'UTR;5'UTR;5'UTR;5'UTR;5'UTR;5'UTR				chr21:39649239-39649239		TRUE				KCNJ15	5'UTR	Promoter	chr21:39649500	Promoter	TRUE	FALSE	FALSE
cg25095032	cg25095032	37	6	31696423	F	DDAH2	Body	chr6:31695894-31698245	Island				NA	6:31803930-31805132			DDAH2	Body	Body	chr6:31696423	Body	TRUE	TRUE	TRUE
cg20076468	cg20076468	37	13	113825781	R	PROZ	Body						NA	13:112873777-112873826			PROZ	Body	Body	chr13:113825781	Body	TRUE	FALSE	FALSE
cg10595952	cg10595952	37	5	2097052	R								NA	5:2149922-2150179			Intergenic	Intergenic	Intergenic	chr5:2097052	Intergenic	FALSE	FALSE	FALSE
cg13823169	cg13823169	37	9	139776893	R			chr9:139780406-139781527	N_Shelf				TRUE		9:139776146-139777377	Promoter_Associated	Intergenic	Intergenic	Intergenic	chr9:139776893	Intergenic	FALSE	FALSE	FALSE
cg03892989	cg03892989	37	9	126979656	R						chr9:126979649-126979649		NA				Intergenic	Intergenic	Intergenic	chr9:126979656	Intergenic	FALSE	FALSE	TRUE
cg02340755	cg02340755	37	18	74921132	R						chr18:74921028-74921028		NA		18:74920636-74921272	Unclassified	Intergenic	Intergenic	Intergenic	chr18:74921132	Intergenic	TRUE	TRUE	FALSE
cg21489646	cg21489646	37	3	107264995	R	BBX;BBX;BBX	5'UTR;5'UTR;5'UTR						NA				BBX	5'UTR	Promoter	chr3:107264995	Promoter	FALSE	FALSE	FALSE
cg04162867	cg04162867	37	3	38205687	R	OXSR1	TSS1500	chr3:38206498-38207642	N_Shore				NA				OXSR1	TSS1500	Promoter	chr3:38205687	Enhancer	TRUE	FALSE	TRUE
cg01288184	cg01288184	37	18	20811408	R	CABLES1;CABLES1;CABLES1	Body;Body;Body				chr18:20811230-20811230	RDMR	TRUE		18:20811157-20811958	Unclassified	CABLES1	Body	Body	chr18:20811408	Body	TRUE	FALSE	FALSE
cg20979153	cg20979153	37	20	52199748	F	ZNF217	TSS200	chr20:52198058-52198400	S_Shore				NA		20:52199667-52199861	Promoter_Associated_Cell_type_specific	ZNF217	TSS200	Promoter	chr20:52199748	Promoter	TRUE	TRUE	FALSE
cg01724702	cg01724702	37	20	1613146	R	SIRPG-AS1;SIRPG;SIRPG;SIRPG	TSS1500;Body;Body;Body						NA				SIRPG-AS1	TSS1500	Promoter	chr20:1613146	Promoter	FALSE	FALSE	FALSE
cg04474049	cg04474049	37	7	116164533	R	CAV1	TSS1500	chr7:116164703-116166735	N_Shore				TRUE				CAV1	TSS1500	Promoter	chr7:116164533	Promoter	FALSE	FALSE	FALSE
cg22652934	cg22652934	37	21	36180035	F	RUNX1;RUNX1	Body;Body				chr21:36179679-36179679		NA		21:36179904-36180423	Unclassified	RUNX1	Body	Body	chr21:36180035	Body	FALSE	FALSE	FALSE
cg06650024	cg06650024	37	2	151385573	R						chr2:151385444-151385444		TRUE				Intergenic	Intergenic	Intergenic	chr2:151385573	Intergenic	FALSE	FALSE	FALSE
cg23048972	cg23048972	37	8	25697802	R								NA				Intergenic	Intergenic	Intergenic	chr8:25697802	Intergenic	FALSE	FALSE	FALSE
cg08792700	cg08792700	37	9	86911279	R	SLC28A3;SLC28A3;SLC28A3	Body;Body;Body				chr9:86911270-86911270		NA				SLC28A3	Body	Body	chr9:86911279	Body	FALSE	FALSE	FALSE
cg00894216	cg00894216	37	9	123688885	R	TRAF1;TRAF1;TRAF1	5'UTR;5'UTR;1stExon	chr9:123690771-123691675	N_Shore				TRUE		9:123688502-123689327	Unclassified	TRAF1	5'UTR	Promoter	chr9:123688885	Promoter	FALSE	FALSE	FALSE
cg26790217	cg26790217	37	6	141066268	F								NA				Intergenic	Intergenic	Intergenic	chr6:141066268	Intergenic	FALSE	FALSE	FALSE
cg06799977	cg06799977	37	14	37257710	F	SLC25A21;SLC25A21	Body;Body						NA				SLC25A21	Body	Body	chr14:37257710	Body	FALSE	FALSE	FALSE
cg06042148	cg06042148	37	8	97138161	F								TRUE				Intergenic	Intergenic	Intergenic	chr8:97138161	Intergenic	FALSE	FALSE	FALSE
cg04654220	cg04654220	37	4	3664117	R								NA	4:3633707-3633932			Intergenic	Intergenic	Intergenic	chr4:3664117	Intergenic	FALSE	FALSE	FALSE
cg16778128	cg16778128	37	22	36598949	F	APOL4;APOL4	5'UTR;5'UTR						NA				APOL4	5'UTR	Promoter	chr22:36598949	Promoter	FALSE	FALSE	FALSE
cg21571658	cg21571658	37	15	70785399	F						chr15:70785060-70785060	DMR	NA		15:70784451-70786033	Unclassified	Intergenic	Intergenic	Intergenic	chr15:70785399	Intergenic	FALSE	FALSE	FALSE
cg18482108	cg18482108	37	4	79241689	R	FRAS1;FRAS1	Body;Body						NA				FRAS1	Body	Body	chr4:79241689	Body	FALSE	FALSE	FALSE
cg04544533	cg04544533	37	12	124811985	R	NCOR2;NCOR2	Body;Body	chr12:124809316-124810144	S_Shore				TRUE	12:123377782-123377948	12:124811980-124812069	Unclassified_Cell_type_specific	NCOR2	Body	Body	chr12:124811985	Body	FALSE	FALSE	FALSE
cg23217463	cg23217463	37	17	46676973	F	LOC404266;LOC404266;LOC404266;LOC404266;HOXB6;LOC404266	Body;Body;Body;Body;5'UTR;Body	chr17:46675044-46675589	S_Shore				NA				LOC404266	Body	Body	chr17:46676973	Body	FALSE	FALSE	FALSE
cg23669081	cg23669081	37	17	46685353	R	HOXB7	Body	chr17:46685244-46685449	Island				NA	17:44040291-44040448			HOXB7	Body	Body	chr17:46685353	Body	TRUE	TRUE	FALSE
cg12925682	cg12925682	37	5	38872169	R	OSMR;OSMR	Body;Body						TRUE				OSMR	Body	Body	chr5:38872169	Body	FALSE	FALSE	FALSE
cg01407254	cg01407254	37	2	71787808	R	DYSF;DYSF;DYSF;DYSF;DYSF;DYSF;DYSF;DYSF;DYSF;DYSF;DYSF;DYSF;DYSF;DYSF	Body;Body;Body;Body;Body;Body;Body;Body;Body;Body;Body;Body;Body;Body	chr2:71787430-71787897	Island				NA	2:71641279-71641336			DYSF	Body	Body	chr2:71787808	Body	FALSE	FALSE	FALSE
cg08416522	cg08416522	37	21	30451568	F	C21orf7	TSS1500						TRUE		21:30451335-30451793	Unclassified_Cell_type_specific	C21orf7	TSS1500	Promoter	chr21:30451568	Promoter	FALSE	FALSE	FALSE
cg09981814	cg09981814	37	6	141647780	F								NA				Intergenic	Intergenic	Intergenic	chr6:141647780	Intergenic	FALSE	TRUE	FALSE
cg10915274	cg10915274	37	15	70577113	R								NA				Intergenic	Intergenic	Intergenic	chr15:70577113	Intergenic	FALSE	FALSE	FALSE
cg27343278	cg27343278	37	4	23335397	R	MIR548AJ2	Body						NA				MIR548AJ2	Body	Body	chr4:23335397	Body	FALSE	FALSE	FALSE
cg12270741	cg12270741	37	22	20923814	R	MED15;MED15;MED15;MED15;MED15;MED15	Body;Body;Body;Body;Body;Body				chr22:20923375-20923375		NA		22:20923205-20924024	Promoter_Associated	MED15	Body	Body	chr22:20923814	Body	FALSE	FALSE	TRUE
cg10682154	cg10682154	37	6	134561914	F	SGK1	Body				chr6:134561748-134561748		NA		6:134561733-134562243	Unclassified_Cell_type_specific	SGK1	Body	Body	chr6:134561914	Body	TRUE	FALSE	FALSE
cg22151581	cg22151581	37	21	30009254	R								NA				Intergenic	Intergenic	Intergenic	chr21:30009254	Intergenic	FALSE	FALSE	FALSE
cg18085683	cg18085683	37	4	124468840	R								NA	4:124688217-124688306			Intergenic	Intergenic	Intergenic	chr4:124468840	Intergenic	TRUE	TRUE	TRUE
cg22749750	cg22749750	37	13	84711645	F						chr13:84711549-84711549		NA		13:84711456-84711849	Unclassified_Cell_type_specific	Intergenic	Intergenic	Intergenic	chr13:84711645	Intergenic	FALSE	FALSE	FALSE
cg22384423	cg22384423	37	8	128808262	F	MIR1204	Body	chr8:128806081-128806899	S_Shore			CDMR	NA				MIR1204	Body	Body	chr8:128808262	Body	FALSE	FALSE	FALSE
cg08625777	cg08625777	37	4	106635339	R	GSTCD;GSTCD	5'UTR;5'UTR						NA				GSTCD	5'UTR	Promoter	chr4:106635339	Promoter	FALSE	FALSE	FALSE
cg24531955	cg24531955	37	8	23154691	R	LOXL2	3'UTR						TRUE		8:23153052-23154972	Unclassified	LOXL2	3'UTR	Body	chr8:23154691	Body	TRUE	FALSE	FALSE
cg27620695	cg27620695	37	2	223709253	F						chr2:223709158-223709158		NA				Intergenic	Intergenic	Intergenic	chr2:223709253	Intergenic	FALSE	FALSE	FALSE
cg23201812	cg23201812	37	11	34771918	F								TRUE				Intergenic	Intergenic	Intergenic	chr11:34771918	Intergenic	FALSE	FALSE	FALSE
cg09515921	cg09515921	37	1	221057558	R	HLX	Body	chr1:221057463-221057757	Island			RDMR	NA	1:219124087-219124962			HLX	Body	Body	chr1:221057558	Body	FALSE	FALSE	FALSE
cg04161194	cg04161194	37	18	42686603	F						chr18:42686338-42686338		NA		18:42686518-42686732	Unclassified_Cell_type_specific	Intergenic	Intergenic	Intergenic	chr18:42686603	Intergenic	FALSE	FALSE	FALSE
cg14707990	cg14707990	37	5	147565942	R						chr5:147565828-147565828		NA				Intergenic	Intergenic	Intergenic	chr5:147565942	Intergenic	FALSE	FALSE	FALSE
cg23821329	cg23821329	37	10	17269643	R	VIM	TSS1500	chr10:17270430-17272617	N_Shore				TRUE				VIM	TSS1500	Promoter	chr10:17269643	Promoter	TRUE	TRUE	TRUE
cg11989930	cg11989930	37	12	84352715	F								NA				Intergenic	Intergenic	Intergenic	chr12:84352715	Intergenic	FALSE	FALSE	FALSE
cg20734611	cg20734611	37	22	45297139	R	PHF21B;PHF21B;PHF21B;PHF21B	Body;Body;Body;Body						NA				PHF21B	Body	Body	chr22:45297139	Body	FALSE	FALSE	FALSE
cg11371119	cg11371119	37	6	167321666	R								NA				Intergenic	Intergenic	Intergenic	chr6:167321666	Intergenic	FALSE	FALSE	FALSE
cg19281135	cg19281135	37	7	92271366	R	CDK6;CDK6	Body;Body				chr7:92271044-92271044		NA				CDK6	Body	Body	chr7:92271366	Body	FALSE	FALSE	FALSE
cg23421608	cg23421608	37	13	110306773	F						chr13:110306752-110306752		NA				Intergenic	Intergenic	Intergenic	chr13:110306773	Intergenic	FALSE	FALSE	FALSE
cg09498224	cg09498224	37	4	123379868	F								NA		4:123379612-123380027	Unclassified	Intergenic	Intergenic	Intergenic	chr4:123379868	Intergenic	FALSE	FALSE	FALSE
cg21825111	cg21825111	37	2	160838936	R	PLA2R1;PLA2R1;PLA2R1	Body;Body;Body						TRUE				PLA2R1	Body	Body	chr2:160838936	Body	TRUE	FALSE	FALSE
cg03730529	cg03730529	37	14	89892521	R	FOXN3	5'UTR						NA				FOXN3	5'UTR	Promoter	chr14:89892521	Promoter	FALSE	FALSE	FALSE
cg16737080	cg16737080	37	16	85554837	R			chr16:85551382-85551709	S_Shelf				NA				Intergenic	Intergenic	Intergenic	chr16:85554837	Intergenic	TRUE	FALSE	FALSE
cg26182406	cg26182406	37	14	105491309	F			chr14:105486611-105487915	S_Shelf	low-CpG:104562350-104562359			NA		14:105491212-105491660	Unclassified	Intergenic	Intergenic	Intergenic	chr14:105491309	Intergenic	FALSE	FALSE	FALSE
cg10420075	cg10420075	37	13	31556779	F								TRUE				Intergenic	Intergenic	Intergenic	chr13:31556779	Intergenic	FALSE	FALSE	FALSE
cg14795707	cg14795707	37	15	93865561	R								NA				Intergenic	Intergenic	Intergenic	chr15:93865561	Intergenic	FALSE	FALSE	FALSE
cg11461866	cg11461866	37	2	110871906	F	MALL	Body	chr2:110872945-110873587	N_Shore		chr2:110871797-110871797		NA				MALL	Body	Body	chr2:110871906	Body	FALSE	FALSE	FALSE
cg19937878	cg19937878	37	6	13296149	R								NA				Intergenic	Intergenic	Intergenic	chr6:13296149	Intergenic	FALSE	FALSE	FALSE
cg09410512	cg09410512	37	2	224564400	F						chr2:224564336-224564336	DMR	TRUE				Intergenic	Intergenic	Intergenic	chr2:224564400	Intergenic	FALSE	FALSE	FALSE
cg20707969	cg20707969	37	12	131468251	R	ADGRD1	Body						NA				ADGRD1	Body	Body	chr12:131468251	Body	FALSE	FALSE	FALSE
cg10905391	cg10905391	37	22	46879471	R	CELSR1	Body						NA				CELSR1	Body	Body	chr22:46879471	Body	FALSE	FALSE	FALSE
cg18884670	cg18884670	37	6	41885377	F	MED20;MED20;MED20;MED20;MED20	Body;Body;Body;5'UTR;5'UTR	chr6:41888868-41889563	N_Shelf				NA				MED20	Body	Body	chr6:41885377	Body	FALSE	FALSE	FALSE
cg13748092	cg13748092	37	15	58024200	R								TRUE		15:58023699-58025691	Unclassified	Intergenic	Intergenic	Intergenic	chr15:58024200	Intergenic	FALSE	FALSE	FALSE
cg22235527	cg22235527	37	14	61949225	F	PRKCH	Body						NA				PRKCH	Body	Body	chr14:61949225	Body	FALSE	FALSE	FALSE
cg12541569	cg12541569	37	6	43192447	F							DMR	NA		6:43191790-43192614	Promoter_Associated	Intergenic	Intergenic	Intergenic	chr6:43192447	Intergenic	FALSE	FALSE	FALSE
cg01239928	cg01239928	37	8	8748536	F	MFHAS1	1stExon	chr8:8748652-8751478	N_Shore				TRUE	8:8785883-8788888			MFHAS1	1stExon	Body	chr8:8748536	Body	TRUE	TRUE	TRUE
cg08840298	cg08840298	37	9	124044927	F	GSN;GSN;GSN;GSN;GSN;GSN;GSN-AS1;GSN	5'UTR;5'UTR;5'UTR;5'UTR;5'UTR;5'UTR;Body;Body						NA				GSN	5'UTR	Promoter	chr9:124044927	Promoter	TRUE	FALSE	FALSE
cg17779676	cg17779676	37	17	55982124	R	CUEDC1	TSS1500						TRUE				CUEDC1	TSS1500	Promoter	chr17:55982124	Enhancer	TRUE	FALSE	TRUE
cg17104026	cg17104026	37	20	43598376	F	STK4	Body	chr20:43594894-43595244	S_Shelf		chr20:43598276-43598276		NA				STK4	Body	Body	chr20:43598376	Body	FALSE	FALSE	FALSE
cg13698548	cg13698548	37	8	128808194	F	MIR1204	TSS200	chr8:128806081-128806899	S_Shore			CDMR	NA				MIR1204	TSS200	Promoter	chr8:128808194	Promoter	FALSE	FALSE	FALSE
cg22047295	cg22047295	37	2	175462522	R	WIPF1;WIPF1	5'UTR;5'UTR			low-CpG:175170674-175170781			NA		2:175462354-175462989	Promoter_Associated	WIPF1	5'UTR	Promoter	chr2:175462522	Promoter	FALSE	FALSE	FALSE
cg14064762	cg14064762	37	9	123688745	F	TRAF1	5'UTR	chr9:123690771-123691675	N_Shelf				TRUE		9:123688502-123689327	Unclassified	TRAF1	5'UTR	Promoter	chr9:123688745	Promoter	TRUE	FALSE	FALSE
cg03241987	cg03241987	37	9	755891	R								NA				Intergenic	Intergenic	Intergenic	chr9:755891	Intergenic	FALSE	FALSE	TRUE
cg04102657	cg04102657	37	16	10956460	F						chr16:10956294-10956294		NA				Intergenic	Intergenic	Intergenic	chr16:10956460	Intergenic	FALSE	FALSE	FALSE
cg09446855	cg09446855	37	3	39268051	R								NA				Intergenic	Intergenic	Intergenic	chr3:39268051	Intergenic	FALSE	FALSE	FALSE
cg11136850	cg11136850	37	1	78227961	R			chr1:78224843-78225650	S_Shelf				NA				Intergenic	Intergenic	Intergenic	chr1:78227961	Intergenic	FALSE	FALSE	FALSE
cg16384688	cg16384688	37	6	71959902	R								NA				Intergenic	Intergenic	Intergenic	chr6:71959902	Intergenic	TRUE	FALSE	FALSE
cg14809891	cg14809891	37	5	5739504	R								NA				Intergenic	Intergenic	Intergenic	chr5:5739504	Intergenic	FALSE	FALSE	FALSE
cg09424828	cg09424828	37	8	26101536	R								NA				Intergenic	Intergenic	Intergenic	chr8:26101536	Intergenic	FALSE	FALSE	FALSE
cg01024668	cg01024668	37	15	69099680	F	C15orf28;ANP32A	TSS1500;Body						TRUE				C15orf28	TSS1500	Promoter	chr15:69099680	Promoter	FALSE	FALSE	FALSE
cg06283848	cg06283848	37	16	87500295	F	ZCCHC14	Body						NA				ZCCHC14	Body	Body	chr16:87500295	Enhancer	TRUE	FALSE	TRUE
cg22470569	cg22470569	37	18	10016568	F								NA				Intergenic	Intergenic	Intergenic	chr18:10016568	Intergenic	FALSE	FALSE	FALSE
cg08437662	cg08437662	37	7	139609665	R	TBXAS1;TBXAS1;TBXAS1;TBXAS1;TBXAS1;TBXAS1	Body;Body;Body;Body;Body;Body						NA				TBXAS1	Body	Body	chr7:139609665	Body	FALSE	FALSE	FALSE
cg04840108	cg04840108	37	4	38859339	R	TLR6	TSS1500				chr4:38859134-38859134		TRUE		4:38859042-38859508	Unclassified	TLR6	TSS1500	Promoter	chr4:38859339	Promoter	FALSE	FALSE	FALSE
cg26985080	cg26985080	37	11	129304725	R	BARX2	Body	chr11:129306659-129306882	N_Shore				NA				BARX2	Body	Body	chr11:129304725	Body	FALSE	FALSE	FALSE
cg09199338	cg09199338	37	4	178674883	R	LINC01098	Body						NA				LINC01098	Body	Body	chr4:178674883	Body	FALSE	FALSE	FALSE
cg06593910	cg06593910	37	16	88709927	R	CYBA	Body	chr16:88709525-88710015	Island				NA	16:87237027-87237520			CYBA	Body	Body	chr16:88709927	Body	FALSE	FALSE	FALSE
cg27468976	cg27468976	37	16	89410322	F	ANKRD11	5'UTR	chr16:89408237-89408465	S_Shore				NA	16:87937687-87938001			ANKRD11	5'UTR	Promoter	chr16:89410322	Enhancer	TRUE	FALSE	TRUE
cg03280108	cg03280108	37	8	26298067	R								TRUE		8:26297768-26298593	Unclassified_Cell_type_specific	Intergenic	Intergenic	Intergenic	chr8:26298067	Intergenic	TRUE	FALSE	FALSE
cg04317318	cg04317318	37	12	76338627	F						chr12:76338350-76338350		TRUE				Intergenic	Intergenic	Intergenic	chr12:76338627	Intergenic	FALSE	FALSE	FALSE
cg11285912	cg11285912	37	10	126712941	R	CTBP2;CTBP2;CTBP2	Body;Body;Body	chr10:126712013-126712231	S_Shore			CDMR	TRUE				CTBP2	Body	Body	chr10:126712941	Body	FALSE	FALSE	FALSE
cg15979097	cg15979097	37	11	3498303	R								NA	11:3454547-3454926			Intergenic	Intergenic	Intergenic	chr11:3498303	Intergenic	FALSE	FALSE	FALSE
cg07807470	cg07807470	37	1	28837350	R	SNHG3-RCC1;SNHG3-RCC1;SNHG3-RCC1	Body;Body;5'UTR						TRUE				SNHG3-RCC1	Body	Body	chr1:28837350	Body	FALSE	FALSE	FALSE
cg09340617	cg09340617	37	2	47212928	R	TTC7A;TTC7A;TTC7A;TTC7A	Body;5'UTR;Body;Body				chr2:47212823-47212823		NA		2:47212822-47212984	Unclassified	TTC7A	Body	Body	chr2:47212928	Body	FALSE	FALSE	TRUE
cg15112952	cg15112952	37	2	37862761	R								TRUE		2:37862566-37862819	Unclassified	Intergenic	Intergenic	Intergenic	chr2:37862761	Intergenic	FALSE	FALSE	FALSE
cg26204477	cg26204477	37	17	36863901	R	MLLT6	Body	chr17:36858278-36861697	S_Shelf			RDMR	NA				MLLT6	Body	Body	chr17:36863901	Body	FALSE	FALSE	TRUE
cg26071556	cg26071556	37	7	1093854	F	C7orf50;C7orf50;C7orf50	Body;Body;Body	chr7:1097405-1097953	N_Shelf				NA	7:1060380-1060435			C7orf50	Body	Body	chr7:1093854	Enhancer	TRUE	FALSE	TRUE
cg08165028	cg08165028	37	17	76371647	R			chr17:76374443-76375201	N_Shelf		chr17:76371473-76371473		TRUE				Intergenic	Intergenic	Intergenic	chr17:76371647	Intergenic	TRUE	FALSE	FALSE
cg04194876	cg04194876	37	14	64226259	R								NA		14:64226136-64226954	Unclassified_Cell_type_specific	Intergenic	Intergenic	Intergenic	chr14:64226259	Intergenic	FALSE	FALSE	FALSE
cg20921659	cg20921659	37	2	29698784	F	ALK	Body						TRUE				ALK	Body	Body	chr2:29698784	Body	FALSE	FALSE	FALSE
cg17372920	cg17372920	37	14	21213939	R	EDDM3A	TSS200						NA				EDDM3A	TSS200	Promoter	chr14:21213939	Promoter	FALSE	FALSE	FALSE
cg00381193	cg00381193	37	5	170042332	R	KCNIP1;KCNIP1;KCNIP1;KCNIP1;KCNIP1	5'UTR;Body;Body;Body;Body						NA				KCNIP1	5'UTR	Promoter	chr5:170042332	Promoter	FALSE	FALSE	FALSE
cg15153141	cg15153141	37	5	81470056	F	ATG10;ATG10	Body;Body				chr5:81469981-81469981		TRUE		5:81469977-81470129	Unclassified_Cell_type_specific	ATG10	Body	Body	chr5:81470056	Body	FALSE	FALSE	FALSE
cg25745246	cg25745246	37	10	134491331	R	INPP5A	Body						NA	10:134341138-134341356			INPP5A	Body	Body	chr10:134491331	Body	FALSE	FALSE	TRUE
cg25042436	cg25042436	37	11	110019733	R	ZC3H12C	Body						TRUE				ZC3H12C	Body	Body	chr11:110019733	Body	FALSE	FALSE	FALSE
cg11569621	cg11569621	37	12	32589507	R								TRUE				Intergenic	Intergenic	Intergenic	chr12:32589507	Intergenic	FALSE	FALSE	TRUE
cg12520319	cg12520319	37	15	101740264	R	CHSY1	Body				chr15:101739961-101739961		TRUE		15:101739970-101740311	Promoter_Associated_Cell_type_specific	CHSY1	Body	Body	chr15:101740264	Body	FALSE	FALSE	FALSE
cg22164891	cg22164891	37	20	52199729	F	ZNF217	TSS200	chr20:52198058-52198400	S_Shore				NA		20:52199667-52199861	Promoter_Associated_Cell_type_specific	ZNF217	TSS200	Promoter	chr20:52199729	Promoter	TRUE	TRUE	FALSE
cg05343811	cg05343811	37	14	75590896	R	NEK9	Body	chr14:75593293-75594011	N_Shelf				NA				NEK9	Body	Body	chr14:75590896	Body	FALSE	FALSE	FALSE
cg20458835	cg20458835	37	17	17485085	F	PEMT;PEMT	5'UTR;Body						TRUE				PEMT	5'UTR	Promoter	chr17:17485085	Enhancer	TRUE	FALSE	TRUE
cg04809692	cg04809692	37	9	129748189	F	RALGPS1;RALGPS1;RALGPS1;RALGPS1	Body;Body;Body;Body						NA		9:129747975-129748653	Promoter_Associated_Cell_type_specific	RALGPS1	Body	Body	chr9:129748189	Body	FALSE	FALSE	TRUE
cg16181002	cg16181002	37	6	161815306	F	PARK2;PARK2;PARK2	Body;Body;Body						NA		6:161814574-161815445	Unclassified	PARK2	Body	Body	chr6:161815306	Body	FALSE	FALSE	FALSE
cg06665333	cg06665333	37	16	87873837	F	SLC7A5	Body						NA	16:86430794-86431462			SLC7A5	Body	Body	chr16:87873837	Body	FALSE	FALSE	FALSE
cg00754989	cg00754989	37	15	72530044	F								TRUE				Intergenic	Intergenic	Intergenic	chr15:72530044	Intergenic	FALSE	FALSE	FALSE
cg23337386	cg23337386	37	7	155755236	R	LOC389602	TSS200						NA				LOC389602	TSS200	Promoter	chr7:155755236	Promoter	FALSE	FALSE	FALSE
cg04074004	cg04074004	37	6	31696462	F	DDAH2	Body	chr6:31695894-31698245	Island				NA	6:31803930-31805132			DDAH2	Body	Body	chr6:31696462	Body	TRUE	TRUE	TRUE
cg21599974	cg21599974	37	4	86419758	F	ARHGAP24	5'UTR				chr4:86419517-86419517		NA		4:86419638-86419902	Unclassified_Cell_type_specific	ARHGAP24	5'UTR	Promoter	chr4:86419758	Promoter	FALSE	FALSE	FALSE
cg02873249	cg02873249	37	12	25164179	R								NA				Intergenic	Intergenic	Intergenic	chr12:25164179	Intergenic	FALSE	FALSE	FALSE
cg25807271	cg25807271	37	14	75100356	F								NA				Intergenic	Intergenic	Intergenic	chr14:75100356	Intergenic	FALSE	FALSE	FALSE
cg03145915	cg03145915	37	19	48009914	F	NAPA;NAPA;NAPA	Body;Body;Body						NA				NAPA	Body	Body	chr19:48009914	Enhancer	TRUE	FALSE	TRUE
cg13731741	cg13731741	37	9	133977196	F	AIF1L;AIF1L;AIF1L;AIF1L	Body;Body;Body;Body						NA				AIF1L	Body	Body	chr9:133977196	Body	FALSE	FALSE	FALSE
cg10083098	cg10083098	37	14	75305100	F								NA		14:75304849-75305261	Unclassified	Intergenic	Intergenic	Intergenic	chr14:75305100	Intergenic	TRUE	TRUE	FALSE
cg02941741	cg02941741	37	2	233793921	F	NGEF;NGEF	Body;TSS1500	chr2:233791783-233793922	Island				NA				NGEF	Body	Body	chr2:233793921	Body	FALSE	FALSE	FALSE
cg20909380	cg20909380	37	15	99987288	R								NA	15:97804756-97804846			Intergenic	Intergenic	Intergenic	chr15:99987288	Intergenic	FALSE	FALSE	FALSE
cg12464134	cg12464134	37	7	5578193	R						chr7:5578052-5578052		NA		7:5578109-5578321	Unclassified_Cell_type_specific	Intergenic	Intergenic	Intergenic	chr7:5578193	Intergenic	FALSE	FALSE	FALSE
cg23053444	cg23053444	37	14	78471899	R								NA		14:78471719-78471931	Unclassified_Cell_type_specific	Intergenic	Intergenic	Intergenic	chr14:78471899	Intergenic	FALSE	FALSE	FALSE
cg10989214	cg10989214	37	3	75704824	R			chr3:75704572-75705061	Island				TRUE	3:75787263-75787751			Intergenic	Intergenic	Intergenic	chr3:75704824	Intergenic	FALSE	FALSE	FALSE
cg13858900	cg13858900	37	2	127933617	R								TRUE	2:127650025-127650124			Intergenic	Intergenic	Intergenic	chr2:127933617	Intergenic	FALSE	FALSE	FALSE
cg07777652	cg07777652	37	21	40756696	F	WRB	Body	chr21:40757602-40757900	N_Shore				NA				WRB	Body	Body	chr21:40756696	Body	FALSE	FALSE	FALSE
cg26229382	cg26229382	37	20	50141102	F	NFATC2;NFATC2;NFATC2;NFATC2;NFATC2;NFATC2;NFATC2;NFATC2	5'UTR;5'UTR;5'UTR;5'UTR;Body;Body;Body;Body	chr20:50139690-50140540	S_Shore				NA				NFATC2	5'UTR	Promoter	chr20:50141102	Promoter	FALSE	FALSE	FALSE
cg06252636	cg06252636	37	12	11951929	F	ETV6;RNU6-19P	Body;Body				chr12:11951921-11951921		NA				ETV6	Body	Body	chr12:11951929	Body	TRUE	FALSE	FALSE
cg25218322	cg25218322	37	10	8446838	R						chr10:8446683-8446683		NA		10:8446727-8447188	Unclassified	Intergenic	Intergenic	Intergenic	chr10:8446838	Intergenic	FALSE	FALSE	FALSE
cg18795525	cg18795525	37	16	89431720	F	ANKRD11;ANKRD11;ANKRD11;ANKRD11	Body;5'UTR;5'UTR;5'UTR						NA				ANKRD11	Body	Body	chr16:89431720	Body	FALSE	FALSE	TRUE
cg13260793	cg13260793	37	6	42218202	R	TRERF1;TRERF1	Body;Body						NA				TRERF1	Body	Body	chr6:42218202	Body	FALSE	FALSE	FALSE
cg12807330	cg12807330	37	5	176004772	F	PCDH24	Body						NA	5:175937119-175937664			PCDH24	Body	Body	chr5:176004772	Body	FALSE	FALSE	FALSE
cg06060551	cg06060551	37	2	10508686	F	HPCAL1;HPCAL1;HPCAL1;HPCAL1;HPCAL1	TSS1500;TSS200;5'UTR;5'UTR;5'UTR						NA				HPCAL1	TSS1500	Promoter	chr2:10508686	Enhancer	TRUE	FALSE	TRUE
cg10312981	cg10312981	37	16	87577304	F								NA	16:86134766-86134841			Intergenic	Intergenic	Intergenic	chr16:87577304	Enhancer	TRUE	FALSE	TRUE
cg09847782	cg09847782	37	8	48581836	R	SPIDR;SPIDR;SPIDR;SPIDR	Body;Body;Body;Body				chr8:48581816-48581816		NA				SPIDR	Body	Body	chr8:48581836	Body	FALSE	TRUE	FALSE
cg09329178	cg09329178	37	6	138192206	R	TNFAIP3;TNFAIP3;TNFAIP3	5'UTR;5'UTR;5'UTR	chr6:138187825-138189141	S_Shelf				NA		6:138192017-138192295	Promoter_Associated_Cell_type_specific	TNFAIP3	5'UTR	Promoter	chr6:138192206	Promoter	TRUE	FALSE	FALSE
cg07733247	cg07733247	37	10	134222507	R	PWWP2B;PWWP2B	3'UTR;Body	chr10:134218268-134219615	S_Shelf				NA	10:134072408-134072501			PWWP2B	3'UTR	Body	chr10:134222507	Enhancer	TRUE	FALSE	TRUE
cg17201343	cg17201343	37	9	109655439	F	ZNF462;MIR548Q	5'UTR;Body				chr9:109655422-109655422		TRUE				ZNF462	5'UTR	Promoter	chr9:109655439	Enhancer	TRUE	FALSE	TRUE
cg19928294	cg19928294	37	6	102943909	F								NA				Intergenic	Intergenic	Intergenic	chr6:102943909	Intergenic	FALSE	FALSE	FALSE
cg14416623	cg14416623	37	2	133561787	R	NCKAP5;NCKAP5	Body;Body						TRUE				NCKAP5	Body	Body	chr2:133561787	Body	FALSE	FALSE	FALSE
cg10161372	cg10161372	37	9	95736706	F	FGD3;FGD3;FGD3	TSS200;5'UTR;5'UTR						NA				FGD3	TSS200	Promoter	chr9:95736706	Promoter	FALSE	FALSE	FALSE
cg19918700	cg19918700	37	6	24743575	F						chr6:24743523-24743523		TRUE				Intergenic	Intergenic	Intergenic	chr6:24743575	Intergenic	FALSE	FALSE	FALSE
cg10957755	cg10957755	37	19	48010261	F	NAPA;NAPA;NAPA	Body;Body;Body						NA				NAPA	Body	Body	chr19:48010261	Enhancer	TRUE	FALSE	TRUE
cg24637639	cg24637639	37	10	15358754	F	FAM171A1	Body						NA				FAM171A1	Body	Body	chr10:15358754	Body	FALSE	FALSE	FALSE
cg08324862	cg08324862	37	12	77800655	R								TRUE				Intergenic	Intergenic	Intergenic	chr12:77800655	Intergenic	FALSE	FALSE	FALSE
cg14398860	cg14398860	37	10	134491205	R	INPP5A	Body						NA	10:134341138-134341356			INPP5A	Body	Body	chr10:134491205	Body	FALSE	FALSE	TRUE
cg20856960	cg20856960	37	11	19468878	R	NAV2	Body						NA				NAV2	Body	Body	chr11:19468878	Body	FALSE	FALSE	FALSE
cg21342350	cg21342350	37	1	169281590	F	NME7;NME7;NME7	Body;Body;Body						NA				NME7	Body	Body	chr1:169281590	Body	FALSE	FALSE	FALSE
cg11152384	cg11152384	37	11	68934300	R								TRUE		11:68933999-68935468	Unclassified	Intergenic	Intergenic	Intergenic	chr11:68934300	Intergenic	FALSE	FALSE	FALSE
cg12898747	cg12898747	37	13	38249979	F	TRPC4;TRPC4;TRPC4;TRPC4;TRPC4;TRPC4	Body;Body;Body;Body;Body;Body						NA				TRPC4	Body	Body	chr13:38249979	Body	FALSE	FALSE	FALSE
cg27341060	cg27341060	37	20	10055284	R	SNAP25-AS1	Body						NA				SNAP25-AS1	Body	Body	chr20:10055284	Body	FALSE	FALSE	FALSE
cg02810060	cg02810060	37	19	2087969	R	MOB3A	5'UTR				chr19:2087738-2087738		NA		19:2087609-2088150	Unclassified_Cell_type_specific	MOB3A	5'UTR	Promoter	chr19:2087969	Promoter	FALSE	FALSE	FALSE
cg17612920	cg17612920	37	4	38859587	F	TLR6	TSS1500				chr4:38859134-38859134		TRUE				TLR6	TSS1500	Promoter	chr4:38859587	Promoter	TRUE	FALSE	FALSE
cg06721712	cg06721712	37	1	243638141	F	SDCCAG8	Body	chr1:243637639-243638142	Island				NA				SDCCAG8	Body	Body	chr1:243638141	Body	FALSE	FALSE	FALSE
cg17433144	cg17433144	37	10	7348200	R	SFMBT2;SFMBT2	Body;Body						NA		10:7348144-7348309	Unclassified_Cell_type_specific	SFMBT2	Body	Body	chr10:7348200	Body	FALSE	FALSE	FALSE
cg17361591	cg17361591	37	20	44048486	R	PIGT;PIGT;PIGT;PIGT;PIGT;PIGT;PIGT;PIGT;PIGT	Body;Body;Body;Body;Body;Body;Body;Body;Body	chr20:44044652-44045147	S_Shelf				NA				PIGT	Body	Body	chr20:44048486	Body	FALSE	FALSE	FALSE
cg12647478	cg12647478	37	1	158979481	F	IFI16;IFI16	TSS200;TSS200						NA		1:158979258-158979859	Unclassified	IFI16	TSS200	Promoter	chr1:158979481	Promoter	TRUE	TRUE	FALSE
cg01978215	cg01978215	37	2	145078303	F	GTDC1;GTDC1;GTDC1;GTDC1	5'UTR;5'UTR;5'UTR;5'UTR				chr2:145078226-145078226		NA				GTDC1	5'UTR	Promoter	chr2:145078303	Promoter	FALSE	FALSE	FALSE
cg03624608	cg03624608	37	16	82281295	R								NA				Intergenic	Intergenic	Intergenic	chr16:82281295	Intergenic	FALSE	FALSE	FALSE
cg04786142	cg04786142	37	1	234908381	F						chr1:234908151-234908151	DMR	NA	1:232974885-232975027	1:234907976-234908830	Promoter_Associated	Intergenic	Intergenic	Intergenic	chr1:234908381	Intergenic	FALSE	FALSE	FALSE
cg06215923	cg06215923	37	2	129039842	F	HS6ST1	Body						TRUE				HS6ST1	Body	Body	chr2:129039842	Body	TRUE	TRUE	TRUE
cg10138083	cg10138083	37	10	98156109	R	TLL2	Body						TRUE	10:98146099-98146176	10:98155041-98156289	Unclassified	TLL2	Body	Body	chr10:98156109	Body	FALSE	TRUE	FALSE
cg05956452	cg05956452	37	6	158018138	R	ZDHHC14;ZDHHC14	Body;Body	chr6:158013812-158014256	S_Shelf				TRUE	6:157938043-157938173			ZDHHC14	Body	Body	chr6:158018138	Body	TRUE	FALSE	FALSE
cg07012910	cg07012910	37	8	11291279	F	FAM167A;FAM167A-AS1	Body;Body						NA				FAM167A	Body	Body	chr8:11291279	Body	FALSE	FALSE	FALSE
cg14195717	cg14195717	37	1	170183868	F								NA				Intergenic	Intergenic	Intergenic	chr1:170183868	Intergenic	FALSE	FALSE	FALSE
cg03957162	cg03957162	37	11	64653344	R						chr11:64653025-64653025		NA		11:64653213-64653400	Unclassified_Cell_type_specific	Intergenic	Intergenic	Intergenic	chr11:64653344	Intergenic	FALSE	FALSE	FALSE
cg22611850	cg22611850	37	3	28888934	R								NA	3:28863938-28864141			Intergenic	Intergenic	Intergenic	chr3:28888934	Intergenic	FALSE	FALSE	FALSE
cg00587922	cg00587922	37	6	30651601	R	KIAA1949;KIAA1949	Body;Body	chr6:30654392-30654934	N_Shelf		chr6:30651242-30651242	RDMR	NA				KIAA1949	Body	Body	chr6:30651601	Body	TRUE	TRUE	FALSE
cg03055671	cg03055671	37	3	172231528	F	TNFSF10	Body						TRUE				TNFSF10	Body	Body	chr3:172231528	Body	TRUE	FALSE	FALSE
cg22453880	cg22453880	37	20	18838986	R								NA				Intergenic	Intergenic	Intergenic	chr20:18838986	Intergenic	FALSE	FALSE	FALSE
cg16852369	cg16852369	37	8	1843398	R	ARHGEF10	Body						TRUE				ARHGEF10	Body	Body	chr8:1843398	Body	FALSE	FALSE	FALSE
cg06590946	cg06590946	37	3	185643307	F	TRA2B	Body						NA	3:187126001-187126065			TRA2B	Body	Body	chr3:185643307	Body	FALSE	FALSE	FALSE
cg12785694	cg12785694	37	3	160122168	F	SMC4;MIR15B;SMC4;MIR16-2	Body;TSS1500;Body;TSS1500	chr3:160117012-160118878	S_Shelf				NA				SMC4	Body	Body	chr3:160122168	Body	FALSE	FALSE	FALSE
cg14052728	cg14052728	37	2	95941719	R	PROM2;PROM2;PROM2	Body;Body;Body						NA	2:95305428-95305548			PROM2	Body	Body	chr2:95941719	Body	TRUE	TRUE	FALSE
cg12702760	cg12702760	37	18	47216848	R								NA				Intergenic	Intergenic	Intergenic	chr18:47216848	Intergenic	FALSE	FALSE	FALSE
cg01309328	cg01309328	37	6	32811253	F	PSMB8;PSMB8	Body;Body	chr6:32811494-32811839	N_Shore				NA				PSMB8	Body	Body	chr6:32811253	Body	TRUE	TRUE	FALSE
cg26045471	cg26045471	37	1	201971733	F	MIR6740;RNPEP	TSS1500;Body						NA				MIR6740	TSS1500	Promoter	chr1:201971733	Promoter	FALSE	FALSE	FALSE
cg06051734	cg06051734	37	11	15224456	F	INSC;INSC;INSC;INSC;INSC;INSC	Body;Body;Body;Body;Body;Body						NA				INSC	Body	Body	chr11:15224456	Body	FALSE	FALSE	FALSE
cg13017929	cg13017929	37	7	116909621	F								TRUE				Intergenic	Intergenic	Intergenic	chr7:116909621	Intergenic	FALSE	FALSE	FALSE
cg14601621	cg14601621	37	9	97848457	F	C9orf3	3'UTR	chr9:97848140-97848525	Island				NA	9:96887962-96888638			C9orf3	3'UTR	Body	chr9:97848457	Body	FALSE	FALSE	FALSE
cg07188335	cg07188335	37	3	56758873	F								NA				Intergenic	Intergenic	Intergenic	chr3:56758873	Intergenic	TRUE	FALSE	FALSE
cg14977462	cg14977462	37	19	30495077	F	URI1;URI1;URI1	Body;Body;Body						NA				URI1	Body	Body	chr19:30495077	Body	FALSE	FALSE	FALSE
cg21110411	cg21110411	37	6	106975976	F	AIM1	Body						TRUE				AIM1	Body	Body	chr6:106975976	Body	FALSE	FALSE	FALSE
cg01233840	cg01233840	37	7	96452755	F								NA				Intergenic	Intergenic	Intergenic	chr7:96452755	Intergenic	FALSE	FALSE	FALSE
cg01806382	cg01806382	37	12	116756285	R								NA	12:115240428-115240794			Intergenic	Intergenic	Intergenic	chr12:116756285	Intergenic	FALSE	TRUE	TRUE
cg05410198	cg05410198	37	3	186915302	F	RTP1;RTP1	1stExon;5'UTR	chr3:186917411-186917756	N_Shelf				NA				RTP1	1stExon	Body	chr3:186915302	Body	FALSE	FALSE	FALSE
cg26710864	cg26710864	37	12	29317902	F	FAR2	5'UTR				chr12:29317763-29317763		NA		12:29317731-29318075	Unclassified_Cell_type_specific	FAR2	5'UTR	Promoter	chr12:29317902	Promoter	FALSE	FALSE	FALSE
cg24204477	cg24204477	37	17	16968059	R	MPRIP;MPRIP	Body;Body						TRUE				MPRIP	Body	Body	chr17:16968059	Body	FALSE	FALSE	FALSE
cg21304163	cg21304163	37	19	35607221	F	FXYD3;FXYD3;FXYD3;FXYD3;FXYD3;FXYD3;FXYD3;FXYD3	5'UTR;5'UTR;5'UTR;5'UTR;5'UTR;5'UTR;5'UTR;5'UTR			low-CpG:40299059-40299064			NA				FXYD3	5'UTR	Promoter	chr19:35607221	Promoter	FALSE	FALSE	FALSE
cg27528369	cg27528369	37	7	55201545	R	EGFR;EGFR;EGFR;EGFR	Body;Body;Body;Body				chr7:55201472-55201472		NA				EGFR	Body	Body	chr7:55201545	Body	FALSE	FALSE	TRUE
cg26725246	cg26725246	37	14	54656711	R								NA				Intergenic	Intergenic	Intergenic	chr14:54656711	Intergenic	FALSE	FALSE	TRUE
cg09094964	cg09094964	37	12	2046045	F								TRUE				Intergenic	Intergenic	Intergenic	chr12:2046045	Intergenic	TRUE	FALSE	FALSE
cg10978526	cg10978526	37	7	143140416	F	TAS2R60	TSS200						NA				TAS2R60	TSS200	Promoter	chr7:143140416	Promoter	FALSE	FALSE	FALSE
cg25350169	cg25350169	37	2	44347690	R								NA		2:44347580-44347874	Unclassified_Cell_type_specific	Intergenic	Intergenic	Intergenic	chr2:44347690	Intergenic	FALSE	FALSE	FALSE
cg09508781	cg09508781	37	3	31307396	F								NA				Intergenic	Intergenic	Intergenic	chr3:31307396	Intergenic	FALSE	FALSE	FALSE
cg25738326	cg25738326	37	15	75463903	R								TRUE				Intergenic	Intergenic	Intergenic	chr15:75463903	Intergenic	FALSE	FALSE	FALSE
cg10186536	cg10186536	37	12	9820839	F	CLEC2D;CLEC2D;CLEC2D;CLEC2D;CLEC2D;CLEC2D	TSS1500;TSS1500;TSS1500;TSS1500;TSS1500;TSS1500						NA				CLEC2D	TSS1500	Promoter	chr12:9820839	Promoter	FALSE	FALSE	FALSE
cg24659836	cg24659836	37	9	119882507	R	ASTN2	Body						NA				ASTN2	Body	Body	chr9:119882507	Body	FALSE	FALSE	FALSE
cg16146718	cg16146718	37	8	145537915	F	HSF1	Body						TRUE	8:145508110-145508733	8:145537065-145538204	Unclassified_Cell_type_specific	HSF1	Body	Body	chr8:145537915	Body	TRUE	FALSE	FALSE
cg23368159	cg23368159	37	6	170768731	F			chr6:170764523-170764765	S_Shelf				TRUE				Intergenic	Intergenic	Intergenic	chr6:170768731	Intergenic	FALSE	TRUE	FALSE
cg18891141	cg18891141	37	17	48711737	F	ABCC3;ABCC3	TSS1500;TSS1500	chr17:48712050-48712705	N_Shore				NA	17:46066657-46066844	17:48711364-48711942	Unclassified_Cell_type_specific	ABCC3	TSS1500	Promoter	chr17:48711737	Promoter	FALSE	FALSE	FALSE
cg03028611	cg03028611	37	12	129276598	R			chr12:129280256-129280486	N_Shelf		chr12:129276448-129276448		NA				Intergenic	Intergenic	Intergenic	chr12:129276598	Intergenic	FALSE	FALSE	FALSE
cg04900958	cg04900958	37	9	137260147	R	RXRA	Body						NA				RXRA	Body	Body	chr9:137260147	Body	FALSE	FALSE	TRUE
cg22751352	cg22751352	37	21	47206840	R								NA				Intergenic	Intergenic	Intergenic	chr21:47206840	Intergenic	FALSE	FALSE	FALSE
cg18216575	cg18216575	37	3	141056238	F	ZBTB38	5'UTR				chr3:141056151-141056151		NA		3:141056191-141056503	Unclassified_Cell_type_specific	ZBTB38	5'UTR	Promoter	chr3:141056238	Promoter	FALSE	FALSE	FALSE
cg10777887	cg10777887	37	15	63484315	F	RAB8B	Body	chr15:63481449-63481975	S_Shelf		chr15:63484209-63484209		NA		15:63483970-63484788	Unclassified	RAB8B	Body	Body	chr15:63484315	Body	FALSE	FALSE	FALSE
cg08934843	cg08934843	37	7	1048205	F	C7orf50;C7orf50;C7orf50	Body;Body;Body	chr7:1048921-1049124	N_Shore				NA				C7orf50	Body	Body	chr7:1048205	Body	FALSE	FALSE	FALSE
cg26844594	cg26844594	37	19	39658680	F	PAK4;PAK4;PAK4;PAK4;PAK4	5'UTR;5'UTR;5'UTR;5'UTR;5'UTR	chr19:39660153-39660362	N_Shore				TRUE				PAK4	5'UTR	Promoter	chr19:39658680	Enhancer	TRUE	FALSE	TRUE
cg09279771	cg09279771	37	2	10508603	F	HPCAL1;HPCAL1;HPCAL1;HPCAL1;HPCAL1	TSS1500;TSS200;5'UTR;5'UTR;5'UTR						NA				HPCAL1	TSS1500	Promoter	chr2:10508603	Enhancer	TRUE	FALSE	TRUE
cg14848772	cg14848772	37	6	27099813	F	HIST1H2AG	TSS1500	chr6:27100174-27101124	N_Shore				NA	6:27207678-27207793	6:27099581-27100009	Promoter_Associated	HIST1H2AG	TSS1500	Promoter	chr6:27099813	Promoter	FALSE	FALSE	FALSE
cg06910304	cg06910304	37	16	13533787	F						chr16:13533694-13533694		NA				Intergenic	Intergenic	Intergenic	chr16:13533787	Intergenic	TRUE	FALSE	FALSE
cg19811961	cg19811961	37	1	99907345	R								NA				Intergenic	Intergenic	Intergenic	chr1:99907345	Intergenic	FALSE	FALSE	FALSE
cg23802907	cg23802907	37	2	28665353	R								NA				Intergenic	Intergenic	Intergenic	chr2:28665353	Intergenic	FALSE	FALSE	FALSE
cg23581456	cg23581456	37	7	43612325	R						chr7:43612098-43612098		NA				Intergenic	Intergenic	Intergenic	chr7:43612325	Intergenic	FALSE	FALSE	FALSE
cg12015737	cg12015737	37	7	27184030	R	HOXA5	TSS1500	chr7:27182613-27185562	Island			CDMR	NA		7:27182652-27184498	Unclassified	HOXA5	TSS1500	Promoter	chr7:27184030	Promoter	TRUE	FALSE	FALSE
cg04090697	cg04090697	37	10	133751502	R	PPP2R2D;PPP2R2D;PPP2R2D	5'UTR;Body;Body	chr10:133751399-133751634	Island				NA	10:133601423-133601613			PPP2R2D	5'UTR	Promoter	chr10:133751502	Promoter	FALSE	FALSE	FALSE
cg13366857	cg13366857	37	13	92420235	R	GPC5	Body						NA				GPC5	Body	Body	chr13:92420235	Body	FALSE	FALSE	FALSE
cg23704412	cg23704412	37	2	136893882	F						chr2:136893434-136893434		NA		2:136893706-136894469	Unclassified_Cell_type_specific	Intergenic	Intergenic	Intergenic	chr2:136893882	Intergenic	FALSE	FALSE	FALSE
cg09478995	cg09478995	37	11	57264045	R	SLC43A1	Body	chr11:57267006-57267316	N_Shelf				NA				SLC43A1	Body	Body	chr11:57264045	Body	FALSE	FALSE	FALSE
cg18748303	cg18748303	37	1	154404354	R	IL6R;IL6R;IL6R	Body;Body;Body				chr1:154404273-154404273		NA				IL6R	Body	Body	chr1:154404354	Body	FALSE	FALSE	FALSE
cg23402560	cg23402560	37	1	54639364	R	CYB5RL	3'UTR						NA				CYB5RL	3'UTR	Body	chr1:54639364	Body	FALSE	FALSE	TRUE
cg06474225	cg06474225	37	10	124228770	R	HTRA1	Body				chr10:124228546-124228546	CDMR	TRUE				HTRA1	Body	Body	chr10:124228770	Body	FALSE	FALSE	FALSE
cg16330131	cg16330131	37	7	34027180	F	BMPER	Body				chr7:34026970-34026970		TRUE				BMPER	Body	Body	chr7:34027180	Body	FALSE	FALSE	FALSE
cg16107628	cg16107628	37	1	159894061	R	TAGLN2	5'UTR	chr1:159894329-159895398	N_Shore			RDMR	NA		1:159894031-159894338	Promoter_Associated	TAGLN2	5'UTR	Promoter	chr1:159894061	Promoter	TRUE	TRUE	TRUE
cg12196045	cg12196045	37	12	116997185	F	MAP1LC3B2;MAP1LC3B2	5'UTR;1stExon						TRUE		12:116996800-116998066	Unclassified	MAP1LC3B2	5'UTR	Promoter	chr12:116997185	Promoter	FALSE	FALSE	FALSE
cg01182728	cg01182728	37	10	126733719	R	CTBP2;CTBP2;CTBP2;CTBP2	5'UTR;5'UTR;5'UTR;5'UTR						NA				CTBP2	5'UTR	Promoter	chr10:126733719	Promoter	FALSE	FALSE	TRUE
cg20273931	cg20273931	37	2	106490359	F	NCK2;NCK2;NCK2	Body;Body;Body				chr2:106490273-106490273		NA		2:106490185-106490584	Promoter_Associated	NCK2	Body	Body	chr2:106490359	Body	FALSE	FALSE	FALSE
cg16234027	cg16234027	37	17	15862624	F	ADORA2B	Body				chr17:15862469-15862469		NA		17:15862507-15862771	Unclassified_Cell_type_specific	ADORA2B	Body	Body	chr17:15862624	Body	FALSE	FALSE	FALSE
cg01884549	cg01884549	37	12	116997308	F	MAP1LC3B2	5'UTR						TRUE		12:116996800-116998066	Unclassified	MAP1LC3B2	5'UTR	Promoter	chr12:116997308	Promoter	FALSE	FALSE	FALSE
cg03223351	cg03223351	37	7	156943877	R	UBE3C	Body						TRUE				UBE3C	Body	Body	chr7:156943877	Body	FALSE	FALSE	TRUE
cg13072136	cg13072136	37	2	38466892	F								NA				Intergenic	Intergenic	Intergenic	chr2:38466892	Intergenic	FALSE	FALSE	FALSE
cg00894477	cg00894477	37	3	59410595	R						chr3:59410472-59410472		NA		3:59410360-59410786	Unclassified_Cell_type_specific	Intergenic	Intergenic	Intergenic	chr3:59410595	Intergenic	FALSE	FALSE	FALSE
cg08872332	cg08872332	37	8	6586984	F	AGPAT5	Body						NA				AGPAT5	Body	Body	chr8:6586984	Body	FALSE	FALSE	FALSE
cg06807127	cg06807127	37	8	38262905	F	LETM2;LETM2;LETM2;LETM2;LETM2	Body;Body;Body;Body;Body				chr8:38262735-38262735		NA		8:38262775-38262957	Unclassified	LETM2	Body	Body	chr8:38262905	Body	FALSE	FALSE	FALSE
cg08263416	cg08263416	37	14	72720835	R	RGS6	Body						TRUE				RGS6	Body	Body	chr14:72720835	Body	FALSE	FALSE	FALSE
cg23271885	cg23271885	37	6	128690908	F	PTPRK;PTPRK;PTPRK;PTPRK;PTPRK;PTPRK	Body;Body;Body;Body;Body;Body						NA				PTPRK	Body	Body	chr6:128690908	Body	FALSE	FALSE	FALSE
cg08357573	cg08357573	37	7	66858634	R								NA				Intergenic	Intergenic	Intergenic	chr7:66858634	Intergenic	FALSE	FALSE	FALSE
cg02033582	cg02033582	37	17	29394814	R								TRUE				Intergenic	Intergenic	Intergenic	chr17:29394814	Intergenic	FALSE	FALSE	FALSE
cg18192454	cg18192454	37	8	68393735	R	CPA6	Body						NA				CPA6	Body	Body	chr8:68393735	Body	FALSE	FALSE	TRUE
cg08566792	cg08566792	37	14	83721991	R								NA				Intergenic	Intergenic	Intergenic	chr14:83721991	Intergenic	FALSE	FALSE	FALSE
cg21045915	cg21045915	37	14	98629374	F								NA	14:97698959-97699140			Intergenic	Intergenic	Intergenic	chr14:98629374	Intergenic	FALSE	FALSE	FALSE
cg06417066	cg06417066	37	3	74318147	F	CNTN3	Body						NA				CNTN3	Body	Body	chr3:74318147	Body	FALSE	FALSE	FALSE
cg26638383	cg26638383	37	5	25419304	F								NA				Intergenic	Intergenic	Intergenic	chr5:25419304	Intergenic	FALSE	FALSE	FALSE
cg14780070	cg14780070	37	1	17951330	R	ARHGEF10L;ARHGEF10L	Body;Body	chr1:17949452-17949670	S_Shore				TRUE				ARHGEF10L	Body	Body	chr1:17951330	Body	TRUE	FALSE	FALSE
cg09698125	cg09698125	37	6	114193346	F	LINC01268	Body						NA				LINC01268	Body	Body	chr6:114193346	Body	FALSE	FALSE	FALSE
cg12349687	cg12349687	37	4	56814296	F	CEP135	TSS1500	chr4:56814800-56815511	N_Shore				NA		4:56814175-56814403	Promoter_Associated	CEP135	TSS1500	Promoter	chr4:56814296	Promoter	FALSE	TRUE	FALSE
cg17113029	cg17113029	37	1	222135195	R						chr1:222135050-222135050		TRUE				Intergenic	Intergenic	Intergenic	chr1:222135195	Intergenic	FALSE	FALSE	FALSE
cg11183156	cg11183156	37	11	63273543	F	LGALS12;LGALS12;LGALS12;LGALS12;LGALS12;LGALS12	5'UTR;1stExon;5'UTR;1stExon;1stExon;5'UTR			low-CpG:63030099-63030182			NA				LGALS12	5'UTR	Promoter	chr11:63273543	Promoter	FALSE	FALSE	FALSE
cg21674101	cg21674101	37	22	36907703	F	EIF3D	Body						NA		22:36906477-36908283	Gene_Associated	EIF3D	Body	Body	chr22:36907703	Body	TRUE	FALSE	FALSE
cg13586051	cg13586051	37	3	58200471	R	DNASE1L3	TSS200						NA		3:58200233-58200942	Unclassified_Cell_type_specific	DNASE1L3	TSS200	Promoter	chr3:58200471	Promoter	FALSE	FALSE	FALSE
cg14600855	cg14600855	37	6	45917039	R	CLIC5;CLIC5;CLIC5	Body;Body;Body						NA				CLIC5	Body	Body	chr6:45917039	Body	FALSE	FALSE	FALSE
cg13940711	cg13940711	37	6	7415163	R	RIOK1;RIOK1	Body;Body						NA				RIOK1	Body	Body	chr6:7415163	Body	FALSE	FALSE	FALSE
cg25238330	cg25238330	37	10	21657085	F								NA				Intergenic	Intergenic	Intergenic	chr10:21657085	Intergenic	FALSE	FALSE	FALSE
cg02650522	cg02650522	37	1	17603221	R	MIR3972;PADI3	TSS1500;Body						NA				MIR3972	TSS1500	Promoter	chr1:17603221	Promoter	FALSE	FALSE	FALSE
cg08396985	cg08396985	37	2	5896489	R								NA	2:5813902-5814017			Intergenic	Intergenic	Intergenic	chr2:5896489	Intergenic	FALSE	FALSE	FALSE
cg08035822	cg08035822	37	12	121471970	R	OASL;OASL;OASL	Body;Body;Body				chr12:121471797-121471797		NA		12:121471622-121471999	Unclassified_Cell_type_specific	OASL	Body	Body	chr12:121471970	Body	FALSE	FALSE	FALSE
cg24563540	cg24563540	37	10	73628195	F						chr10:73627974-73627974		NA		10:73628092-73628212	Unclassified_Cell_type_specific	Intergenic	Intergenic	Intergenic	chr10:73628195	Intergenic	FALSE	FALSE	TRUE
cg18834544	cg18834544	37	13	101182535	R	PCCA;PCCA	3'UTR;3'UTR	chr13:101184396-101184848	N_Shore				NA				PCCA	3'UTR	Body	chr13:101182535	Body	FALSE	FALSE	FALSE
cg20907669	cg20907669	37	21	34755813	R						chr21:34755296-34755296	DMR	NA		21:34755404-34755893	Promoter_Associated	Intergenic	Intergenic	Intergenic	chr21:34755813	Intergenic	TRUE	TRUE	TRUE
cg06670039	cg06670039	37	16	12530246	R	SNX29	Body						TRUE	16:12437408-12437764			SNX29	Body	Body	chr16:12530246	Body	FALSE	FALSE	TRUE
cg01815263	cg01815263	37	3	5237478	F	EDEM1	Body				chr3:5237403-5237403		TRUE		3:5237302-5237493	Promoter_Associated_Cell_type_specific	EDEM1	Body	Body	chr3:5237478	Body	FALSE	FALSE	FALSE
cg27019030	cg27019030	37	14	75749992	R			chr14:75743683-75746798	S_Shelf				NA		14:75749884-75750630	Unclassified	Intergenic	Intergenic	Intergenic	chr14:75749992	Intergenic	FALSE	FALSE	FALSE
cg03134666	cg03134666	37	12	96688878	R	CDK17;CDK17	Body;Body						NA				CDK17	Body	Body	chr12:96688878	Body	FALSE	FALSE	FALSE
cg00004421	cg00004421	37	17	7475079	R	EIF4A1;SENP3	TSS1500;3'UTR	chr17:7475916-7477330	N_Shore				NA				EIF4A1	TSS1500	Promoter	chr17:7475079	Promoter	FALSE	FALSE	FALSE
cg08847017	cg08847017	37	10	105231253	R			chr10:105232921-105233456	N_Shore		chr10:105230970-105230970		NA		10:105230559-105231498	Unclassified	Intergenic	Intergenic	Intergenic	chr10:105231253	Intergenic	FALSE	FALSE	FALSE
cg11187454	cg11187454	37	9	110731048	R								NA				Intergenic	Intergenic	Intergenic	chr9:110731048	Intergenic	FALSE	FALSE	FALSE
cg17739473	cg17739473	37	7	18543357	R	HDAC9;HDAC9;HDAC9;HDAC9;HDAC9;HDAC9;HDAC9	Body;Body;Body;Body;Body;Body;Body						NA				HDAC9	Body	Body	chr7:18543357	Body	FALSE	FALSE	FALSE
cg25928657	cg25928657	37	8	127601456	F								NA				Intergenic	Intergenic	Intergenic	chr8:127601456	Intergenic	TRUE	FALSE	FALSE
cg02063079	cg02063079	37	1	166807843	R	POGK	TSS1500	chr1:166808341-166809344	N_Shore				NA				POGK	TSS1500	Promoter	chr1:166807843	Enhancer	TRUE	FALSE	TRUE
cg20092942	cg20092942	37	3	177538695	R	KCCAT211	Body						NA				KCCAT211	Body	Body	chr3:177538695	Body	FALSE	FALSE	FALSE
cg14668271	cg14668271	37	8	72743243	R								NA				Intergenic	Intergenic	Intergenic	chr8:72743243	Intergenic	FALSE	FALSE	FALSE
cg16616101	cg16616101	37	3	191008600	F	UTS2B	5'UTR						NA				UTS2B	5'UTR	Promoter	chr3:191008600	Promoter	FALSE	FALSE	FALSE
cg07355507	cg07355507	37	6	16804166	F								TRUE				Intergenic	Intergenic	Intergenic	chr6:16804166	Enhancer	TRUE	FALSE	TRUE
cg15281734	cg15281734	37	6	150551118	R	PPP1R14C	Body						NA				PPP1R14C	Body	Body	chr6:150551118	Body	FALSE	FALSE	FALSE
cg03190891	cg03190891	37	10	97201172	R	SORBS1;SORBS1;SORBS1;SORBS1;SORBS1;SORBS1;SORBS1	5'UTR;TSS1500;TSS1500;TSS1500;TSS1500;5'UTR;TSS1500						NA				SORBS1	5'UTR	Promoter	chr10:97201172	Promoter	FALSE	FALSE	FALSE
cg02462818	cg02462818	37	2	110367141	R	SEPT10;SEPT10	Body;Body	chr2:110370906-110373301	N_Shelf				NA				2022-09-10	Body	Body	chr2:110367141	Body	FALSE	FALSE	FALSE
cg27610444	cg27610444	37	10	107848866	R								NA				Intergenic	Intergenic	Intergenic	chr10:107848866	Intergenic	FALSE	FALSE	FALSE
cg13439241	cg13439241	37	11	63273507	R	LGALS12;LGALS12;LGALS12	TSS200;TSS200;TSS200						NA				LGALS12	TSS200	Promoter	chr11:63273507	Promoter	FALSE	FALSE	FALSE
cg14055312	cg14055312	37	19	39484056	R								NA				Intergenic	Intergenic	Intergenic	chr19:39484056	Intergenic	FALSE	FALSE	FALSE
cg01817364	cg01817364	37	5	43037411	F			chr5:43037259-43037520	Island			CDMR	NA	5:43073060-43073455	5:43036507-43037801	Promoter_Associated_Cell_type_specific	Intergenic	Intergenic	Intergenic	chr5:43037411	Intergenic	TRUE	TRUE	FALSE
cg11828236	cg11828236	37	10	11213396	R	CELF2;CELF2;CELF2;CELF2	Body;Body;Body;Body						NA				CELF2	Body	Body	chr10:11213396	Body	FALSE	FALSE	FALSE
cg26157361	cg26157361	37	3	105434386	F	CBLB	Body						NA				CBLB	Body	Body	chr3:105434386	Body	FALSE	FALSE	FALSE
cg27345338	cg27345338	37	10	50696400	R	ERCC6	Body						NA				ERCC6	Body	Body	chr10:50696400	Body	FALSE	FALSE	FALSE
cg06498255	cg06498255	37	1	40318469	R	TRIT1	Body						NA				TRIT1	Body	Body	chr1:40318469	Body	FALSE	FALSE	FALSE
cg22324297	cg22324297	37	12	103508848	F								NA				Intergenic	Intergenic	Intergenic	chr12:103508848	Intergenic	FALSE	FALSE	FALSE
cg02896191	cg02896191	37	4	187618508	R	FAT1	Body						NA	4:187855475-187855558			FAT1	Body	Body	chr4:187618508	Body	FALSE	FALSE	TRUE
cg15108958	cg15108958	37	5	7873542	F	MTRR;MTRR	Body;Body	chr5:7868863-7869840	S_Shelf				NA		5:7873480-7873555	Promoter_Associated_Cell_type_specific	MTRR	Body	Body	chr5:7873542	Body	FALSE	FALSE	FALSE
cg06842775	cg06842775	37	10	107294042	F								NA				Intergenic	Intergenic	Intergenic	chr10:107294042	Intergenic	FALSE	FALSE	FALSE
cg08330247	cg08330247	37	10	6297911	F								NA	10:6337698-6337918			Intergenic	Intergenic	Intergenic	chr10:6297911	Intergenic	FALSE	FALSE	FALSE
cg04806635	cg04806635	37	7	115957053	R						chr7:115957025-115957025		TRUE				Intergenic	Intergenic	Intergenic	chr7:115957053	Intergenic	FALSE	FALSE	FALSE
cg08304551	cg08304551	37	2	204676542	F						chr2:204676480-204676480		NA		2:204676497-204676858	Unclassified	Intergenic	Intergenic	Intergenic	chr2:204676542	Intergenic	FALSE	FALSE	FALSE
cg15426520	cg15426520	37	11	114936707	F								NA				Intergenic	Intergenic	Intergenic	chr11:114936707	Intergenic	FALSE	FALSE	FALSE
cg03170036	cg03170036	37	2	202814433	F								TRUE	2:202522629-202522830			Intergenic	Intergenic	Intergenic	chr2:202814433	Intergenic	FALSE	FALSE	FALSE
cg23014871	cg23014871	37	10	43656166	F	CSGALNACT2	Body						TRUE		10:43656131-43656350	Gene_Associated_Cell_type_specific	CSGALNACT2	Body	Body	chr10:43656166	Body	FALSE	FALSE	FALSE
cg19505399	cg19505399	37	21	34756016	R						chr21:34755296-34755296		NA				Intergenic	Intergenic	Intergenic	chr21:34756016	Intergenic	TRUE	TRUE	FALSE
cg23586440	cg23586440	37	20	31067009	F	C20orf112	5'UTR	chr20:31070189-31072676	N_Shelf				NA		20:31066972-31067014	Unclassified_Cell_type_specific	C20orf112	5'UTR	Promoter	chr20:31067009	Enhancer	TRUE	FALSE	TRUE
cg14546128	cg14546128	37	10	134491509	R	INPP5A	Body						NA	10:134341499-134341657			INPP5A	Body	Body	chr10:134491509	Body	FALSE	FALSE	FALSE
cg09577651	cg09577651	37	20	1600705	F	SIRPB1;SIRPB1;SIRPB1	TSS200;TSS200;TSS200						NA				SIRPB1	TSS200	Promoter	chr20:1600705	Promoter	FALSE	FALSE	FALSE
cg14613594	cg14613594	37	20	1878646	R	SIRPA;SIRPA;SIRPA	Body;Body;Body	chr20:1874933-1875718	S_Shelf		chr20:1878572-1878572		NA		20:1878616-1878902	Unclassified_Cell_type_specific	SIRPA	Body	Body	chr20:1878646	Body	FALSE	FALSE	FALSE
cg00215011	cg00215011	37	2	202119221	F	CASP8;CASP8;CASP8;CASP8	5'UTR;5'UTR;5'UTR;5'UTR						NA				CASP8	5'UTR	Promoter	chr2:202119221	Promoter	FALSE	FALSE	FALSE
cg01638185	cg01638185	37	17	64530027	R	PRKCA	Body						NA		17:64529775-64530332	Unclassified_Cell_type_specific	PRKCA	Body	Body	chr17:64530027	Body	FALSE	FALSE	TRUE
cg02112154	cg02112154	37	10	44197967	R			chr10:44198302-44198577	N_Shore				NA	10:43517840-43518575			Intergenic	Intergenic	Intergenic	chr10:44197967	Intergenic	FALSE	FALSE	FALSE
cg21713915	cg21713915	37	5	103717431	F								NA				Intergenic	Intergenic	Intergenic	chr5:103717431	Intergenic	FALSE	FALSE	FALSE
cg13408597	cg13408597	37	9	97865092	R	FANCC	Body						TRUE	9:96904913-96904973			FANCC	Body	Body	chr9:97865092	Body	TRUE	FALSE	FALSE
cg04164048	cg04164048	37	16	70680498	R	IL34;IL34	1stExon;5'UTR						NA	16:69237821-69238159			IL34	1stExon	Body	chr16:70680498	Body	FALSE	FALSE	FALSE
cg21821308	cg21821308	37	2	9533606	F	ASAP2;ASAP2	Body;Body	chr2:9533572-9533807	Island				TRUE				ASAP2	Body	Body	chr2:9533606	Body	TRUE	FALSE	FALSE
cg00974255	cg00974255	37	17	35082656	F			chr17:35078631-35078972	S_Shelf				NA		17:35082619-35082814	Unclassified_Cell_type_specific	Intergenic	Intergenic	Intergenic	chr17:35082656	Intergenic	FALSE	FALSE	FALSE
cg09570946	cg09570946	37	10	129949009	R			chr10:129947728-129949099	Island				TRUE	10:129838940-129839062	10:129947896-129949123	Promoter_Associated	Intergenic	Intergenic	Intergenic	chr10:129949009	Intergenic	FALSE	FALSE	FALSE
cg22239114	cg22239114	37	4	92370268	F	CCSER1	Body						NA				CCSER1	Body	Body	chr4:92370268	Body	FALSE	FALSE	FALSE
cg06660497	cg06660497	37	3	107704588	F						chr3:107704393-107704393		NA		3:107704475-107704704	Unclassified_Cell_type_specific	Intergenic	Intergenic	Intergenic	chr3:107704588	Intergenic	FALSE	FALSE	FALSE
cg27019093	cg27019093	37	17	4235082	F	UBE2G1	Body						TRUE				UBE2G1	Body	Body	chr17:4235082	Body	FALSE	FALSE	FALSE
cg02031314	cg02031314	37	5	81180943	F								NA				Intergenic	Intergenic	Intergenic	chr5:81180943	Intergenic	FALSE	FALSE	FALSE
cg15251679	cg15251679	37	11	57333939	F	UBE2L6;UBE2L6	Body;5'UTR	chr11:57334971-57335486	N_Shore		chr11:57333685-57333685		NA		11:57333600-57333956	Unclassified	UBE2L6	Body	Body	chr11:57333939	Body	TRUE	TRUE	TRUE
cg18620306	cg18620306	37	7	3920006	R	SDK1	Body						NA	7:3886454-3886621			SDK1	Body	Body	chr7:3920006	Body	FALSE	FALSE	FALSE
cg14965398	cg14965398	37	13	27705648	F	USP12-AS1;USP12	Body;Body				chr13:27705388-27705388		NA				USP12-AS1	Body	Body	chr13:27705648	Body	TRUE	FALSE	FALSE
cg19120513	cg19120513	37	11	102189303	F	BIRC3;BIRC3	5'UTR;5'UTR	chr11:102188179-102188440	S_Shore		chr11:102189237-102189237		NA		11:102187818-102189698	Promoter_Associated	BIRC3	5'UTR	Promoter	chr11:102189303	Promoter	FALSE	TRUE	FALSE
cg24465721	cg24465721	37	1	207227806	F	YOD1;PFKFB2;PFKFB2	TSS1500;5'UTR;5'UTR	chr1:207226281-207226842	S_Shore				NA				YOD1	TSS1500	Promoter	chr1:207227806	Promoter	TRUE	TRUE	FALSE
cg01065210	cg01065210	37	1	2336034	F	RER1	3'UTR	chr1:2333550-2334172	S_Shore				NA	1:2325718-2326053			RER1	3'UTR	Body	chr1:2336034	Body	TRUE	FALSE	FALSE
cg01246520	cg01246520	37	17	17644344	F	RAI1	5'UTR						TRUE		17:17644153-17644406	Unclassified_Cell_type_specific	RAI1	5'UTR	Promoter	chr17:17644344	Promoter	FALSE	FALSE	FALSE
cg15029037	cg15029037	37	4	146729164	R	ZNF827	Body						TRUE		4:146729027-146729230	Unclassified_Cell_type_specific	ZNF827	Body	Body	chr4:146729164	Body	FALSE	FALSE	FALSE
cg06682371	cg06682371	37	3	32291082	R	CMTM8	Body						NA				CMTM8	Body	Body	chr3:32291082	Body	FALSE	FALSE	FALSE
cg25832175	cg25832175	37	10	14614385	R	FAM107B;FAM107B;FAM107B;FAM107B;FAM107B;FAM107B;FAM107B;FAM107B;FAM107B;FAM107B	TSS200;TSS200;TSS200;TSS200;TSS200;5'UTR;5'UTR;TSS200;Body;5'UTR						NA		10:14613935-14614430	Promoter_Associated_Cell_type_specific	FAM107B	TSS200	Promoter	chr10:14614385	Promoter	TRUE	TRUE	TRUE
cg02578087	cg02578087	37	3	8671361	F	C3orf32	Body					DMR	NA		3:8671114-8671626	Unclassified_Cell_type_specific	C3orf32	Body	Body	chr3:8671361	Body	FALSE	FALSE	FALSE
cg13293524	cg13293524	37	17	46651822	F	HOXB3	TSS200	chr17:46654053-46654369	N_Shelf				NA	17:44006630-44006822			HOXB3	TSS200	Promoter	chr17:46651822	Promoter	TRUE	FALSE	FALSE
cg03208825	cg03208825	37	12	6178792	F	VWF	Body				chr12:6178640-6178640		NA		12:6178729-6179004	Unclassified	VWF	Body	Body	chr12:6178792	Body	FALSE	FALSE	FALSE
cg04544473	cg04544473	37	4	153021978	R	LOC100996286;LOC100996286	Body;Body						NA		4:153021144-153022384	Unclassified_Cell_type_specific	LOC100996286	Body	Body	chr4:153021978	Body	FALSE	FALSE	FALSE
cg15900701	cg15900701	37	11	13238200	R						chr11:13238046-13238046		NA				Intergenic	Intergenic	Intergenic	chr11:13238200	Intergenic	FALSE	FALSE	FALSE
cg16720981	cg16720981	37	10	50385616	F	C10orf128;C10orf128;C10orf128;C10orf128;C10orf128	Body;Body;Body;Body;Body				chr10:50385443-50385443		TRUE		10:50384772-50385766	Promoter_Associated	C10orf128	Body	Body	chr10:50385616	Body	FALSE	FALSE	FALSE
cg17204113	cg17204113	37	6	8108669	F								TRUE				Intergenic	Intergenic	Intergenic	chr6:8108669	Intergenic	FALSE	FALSE	FALSE
cg06580770	cg06580770	37	6	32054790	R	TNXB	Body	chr6:32055067-32055601	N_Shore				TRUE				TNXB	Body	Body	chr6:32054790	Body	FALSE	FALSE	FALSE
cg08972835	cg08972835	37	8	10618641	F								NA				Intergenic	Intergenic	Intergenic	chr8:10618641	Intergenic	FALSE	FALSE	FALSE
cg15065340	cg15065340	37	3	195632915	F	TNK2	5'UTR	chr3:195635359-195636895	N_Shelf		chr3:195632869-195632869		NA				TNK2	5'UTR	Promoter	chr3:195632915	Promoter	FALSE	FALSE	FALSE
cg27646729	cg27646729	37	12	3373764	R	TSPAN9;TSPAN9	Body;Body						NA	12:3243750-3244108			TSPAN9	Body	Body	chr12:3373764	Body	FALSE	FALSE	TRUE
cg12598114	cg12598114	37	14	100550249	R	EVL	Body				chr14:100550040-100550040		NA				EVL	Body	Body	chr14:100550249	Body	FALSE	FALSE	FALSE
cg20672059	cg20672059	37	13	33594284	F	KL	Body	chr13:33589928-33591428	S_Shelf				NA				KL	Body	Body	chr13:33594284	Body	TRUE	TRUE	TRUE
cg20013057	cg20013057	37	2	110367367	F	SEPT10;SEPT10;SEPT10	Body;Body;Body	chr2:110370906-110373301	N_Shelf				NA				2022-09-10	Body	Body	chr2:110367367	Body	FALSE	FALSE	FALSE
cg07566304	cg07566304	37	9	127883570	F	SCAI;SCAI	Body;Body						NA				SCAI	Body	Body	chr9:127883570	Body	FALSE	FALSE	FALSE
cg16290216	cg16290216	37	11	15795808	F								NA				Intergenic	Intergenic	Intergenic	chr11:15795808	Intergenic	FALSE	FALSE	FALSE
cg27339271	cg27339271	37	10	90553647	R								NA				Intergenic	Intergenic	Intergenic	chr10:90553647	Intergenic	FALSE	FALSE	FALSE
cg03663556	cg03663556	37	7	50900556	R								TRUE				Intergenic	Intergenic	Intergenic	chr7:50900556	Intergenic	FALSE	FALSE	FALSE
cg12323574	cg12323574	37	3	23097631	F								NA				Intergenic	Intergenic	Intergenic	chr3:23097631	Intergenic	FALSE	FALSE	FALSE
cg25483360	cg25483360	37	21	39649511	F	KCNJ15;KCNJ15;KCNJ15;KCNJ15;KCNJ15;KCNJ15;KCNJ15;KCNJ15	5'UTR;5'UTR;5'UTR;5'UTR;5'UTR;5'UTR;5'UTR;5'UTR				chr21:39649239-39649239		TRUE				KCNJ15	5'UTR	Promoter	chr21:39649511	Promoter	TRUE	FALSE	FALSE
cg02196296	cg02196296	37	1	176586008	F	PAPPA2;PAPPA2	Body;Body						NA				PAPPA2	Body	Body	chr1:176586008	Body	FALSE	FALSE	FALSE
cg18203961	cg18203961	37	20	19693522	F	SLC24A3	Body						NA				SLC24A3	Body	Body	chr20:19693522	Body	FALSE	FALSE	FALSE
cg10003526	cg10003526	37	5	38825106	F	OSMR-AS1	Body						NA				OSMR-AS1	Body	Body	chr5:38825106	Body	FALSE	FALSE	FALSE
cg02604095	cg02604095	37	9	32955790	F			chr9:32955651-32956278	Island				TRUE	9:32945612-32946314			Intergenic	Intergenic	Intergenic	chr9:32955790	Intergenic	FALSE	FALSE	FALSE
cg19513654	cg19513654	37	4	139314416	F	LINC00499	Body						NA				LINC00499	Body	Body	chr4:139314416	Body	FALSE	FALSE	FALSE
cg27654476	cg27654476	37	14	77503345	F			chr14:77499154-77499502	S_Shelf				NA				Intergenic	Intergenic	Intergenic	chr14:77503345	Intergenic	TRUE	FALSE	FALSE
cg18698225	cg18698225	37	1	171366338	F								NA				Intergenic	Intergenic	Intergenic	chr1:171366338	Intergenic	FALSE	FALSE	FALSE
cg14293129	cg14293129	37	6	31696333	F	DDAH2	Body	chr6:31695894-31698245	Island				NA	6:31803930-31805132			DDAH2	Body	Body	chr6:31696333	Enhancer	TRUE	FALSE	TRUE
cg21025352	cg21025352	37	3	67509226	R	SUCLG2;SUCLG2	Body;Body						NA				SUCLG2	Body	Body	chr3:67509226	Body	FALSE	FALSE	FALSE
cg25914433	cg25914433	37	22	37986622	R						chr22:37986436-37986436		NA				Intergenic	Intergenic	Intergenic	chr22:37986622	Intergenic	FALSE	FALSE	FALSE
cg13862214	cg13862214	37	20	51559933	F								NA				Intergenic	Intergenic	Intergenic	chr20:51559933	Intergenic	FALSE	FALSE	FALSE
cg07884364	cg07884364	37	4	40587729	F	RBM47	5'UTR						NA				RBM47	5'UTR	Promoter	chr4:40587729	Promoter	TRUE	TRUE	TRUE
cg00246409	cg00246409	37	5	43874085	R								NA				Intergenic	Intergenic	Intergenic	chr5:43874085	Intergenic	FALSE	FALSE	FALSE
cg17446488	cg17446488	37	6	6772111	F								NA				Intergenic	Intergenic	Intergenic	chr6:6772111	Intergenic	FALSE	FALSE	FALSE
cg21109515	cg21109515	37	8	14345467	F	SGCZ	Body						NA				SGCZ	Body	Body	chr8:14345467	Body	FALSE	FALSE	FALSE
cg11135937	cg11135937	37	14	24013847	R							RDMR	NA				Intergenic	Intergenic	Intergenic	chr14:24013847	Enhancer	TRUE	FALSE	TRUE
cg11613902	cg11613902	37	10	98156120	R	TLL2	Body						TRUE	10:98146099-98146176	10:98155041-98156289	Unclassified	TLL2	Body	Body	chr10:98156120	Body	FALSE	TRUE	FALSE
cg15389995	cg15389995	37	7	24861196	F	OSBPL3;OSBPL3;OSBPL3;OSBPL3;OSBPL3;OSBPL3	Body;Body;Body;Body;Body;Body				chr7:24861129-24861129		NA		7:24860962-24861458	Unclassified	OSBPL3	Body	Body	chr7:24861196	Body	FALSE	FALSE	FALSE
cg04394450	cg04394450	37	9	7935705	F								NA		9:7935479-7936381	Unclassified_Cell_type_specific	Intergenic	Intergenic	Intergenic	chr9:7935705	Intergenic	FALSE	FALSE	FALSE
cg21163017	cg21163017	37	5	138904633	F								NA				Intergenic	Intergenic	Intergenic	chr5:138904633	Intergenic	FALSE	FALSE	FALSE
cg09487257	cg09487257	37	17	46881423	R	TTLL6	Body						NA				TTLL6	Body	Body	chr17:46881423	Body	TRUE	TRUE	TRUE
cg08479615	cg08479615	37	17	57451307	F	YPEL2	Body						NA		17:57451237-57451570	Unclassified_Cell_type_specific	YPEL2	Body	Body	chr17:57451307	Enhancer	TRUE	FALSE	TRUE
cg07575056	cg07575056	37	9	128268652	R	MAPKAP1;MAPKAP1;MAPKAP1;MAPKAP1;MAPKAP1	Body;Body;Body;Body;Body						TRUE				MAPKAP1	Body	Body	chr9:128268652	Body	FALSE	FALSE	FALSE
cg10191240	cg10191240	37	8	134230101	R	WISP1;WISP1	Body;Body						TRUE		8:134229865-134230713	Unclassified_Cell_type_specific	WISP1	Body	Body	chr8:134230101	Body	FALSE	FALSE	FALSE
cg23351688	cg23351688	37	3	189949964	R								NA				Intergenic	Intergenic	Intergenic	chr3:189949964	Intergenic	FALSE	FALSE	FALSE
cg24702147	cg24702147	37	12	7071814	R	MIR141;MIR200C	TSS1500;TSS1500						NA		12:7069947-7071841	Promoter_Associated	MIR141	TSS1500	Promoter	chr12:7071814	Promoter	FALSE	FALSE	FALSE
cg24005407	cg24005407	37	7	23060529	F								NA				Intergenic	Intergenic	Intergenic	chr7:23060529	Intergenic	FALSE	FALSE	FALSE
cg20979800	cg20979800	37	2	238136548	R						chr2:238136450-238136450		NA				Intergenic	Intergenic	Intergenic	chr2:238136548	Intergenic	FALSE	FALSE	FALSE
cg24551920	cg24551920	37	3	158903355	F	IQCJ;IQCJ;IQCJ;IQCJ-SCHIP1;IQCJ-SCHIP1	Body;Body;Body;Body;Body						NA				IQCJ	Body	Body	chr3:158903355	Body	FALSE	FALSE	FALSE
cg14791525	cg14791525	37	11	70732224	F	SHANK2	Body						TRUE	11:70409222-70409922			SHANK2	Body	Body	chr11:70732224	Body	FALSE	FALSE	FALSE
cg13784312	cg13784312	37	9	134609065	R	RAPGEF1	Body				chr9:134608936-134608936	DMR	NA		9:134608899-134610072	Unclassified	RAPGEF1	Body	Body	chr9:134609065	Body	TRUE	FALSE	FALSE
cg27173532	cg27173532	37	16	84486903	R	ATP2C2	Body						NA	16:83044100-83044584			ATP2C2	Body	Body	chr16:84486903	Body	FALSE	FALSE	FALSE
cg23678594	cg23678594	37	1	1712021	R			chr1:1713639-1714141	N_Shore			RDMR	TRUE		1:1711156-1712609	Promoter_Associated	Intergenic	Intergenic	Intergenic	chr1:1712021	Intergenic	FALSE	FALSE	FALSE
cg02939659	cg02939659	37	14	102054070	R			chr14:102053868-102054163	Island				NA	14:101123656-101123889			Intergenic	Intergenic	Intergenic	chr14:102054070	Intergenic	FALSE	FALSE	FALSE
cg10489936	cg10489936	37	20	10427921	R	SLX4IP	5'UTR						NA		20:10427764-10428019	Unclassified_Cell_type_specific	SLX4IP	5'UTR	Promoter	chr20:10427921	Promoter	FALSE	FALSE	FALSE
cg26665242	cg26665242	37	5	67721198	F								NA		5:67720974-67721297	Unclassified	Intergenic	Intergenic	Intergenic	chr5:67721198	Intergenic	FALSE	FALSE	TRUE
cg03346692	cg03346692	37	6	127911362	R	C6orf58	Body						NA				C6orf58	Body	Body	chr6:127911362	Body	FALSE	FALSE	FALSE
cg25593159	cg25593159	37	1	206731616	F	RASSF5;RASSF5;RASSF5	Body;Body;Body	chr1:206730397-206730908	S_Shore			CDMR	NA				RASSF5	Body	Body	chr1:206731616	Body	TRUE	FALSE	FALSE
cg21487095	cg21487095	37	12	75872377	R						chr12:75872211-75872211		NA		12:75872235-75872647	Unclassified_Cell_type_specific	Intergenic	Intergenic	Intergenic	chr12:75872377	Intergenic	FALSE	FALSE	FALSE
cg09853702	cg09853702	37	12	47665230	R								TRUE				Intergenic	Intergenic	Intergenic	chr12:47665230	Intergenic	FALSE	FALSE	FALSE
cg11323295	cg11323295	37	2	19986514	R						chr2:19986322-19986322		TRUE				Intergenic	Intergenic	Intergenic	chr2:19986514	Intergenic	FALSE	FALSE	FALSE
cg17601343	cg17601343	37	7	116106129	R								NA				Intergenic	Intergenic	Intergenic	chr7:116106129	Intergenic	FALSE	FALSE	FALSE
cg05763181	cg05763181	37	6	72996529	R	RIMS1;RIMS1;RIMS1;RIMS1;RIMS1	Body;Body;Body;Body;Body						NA				RIMS1	Body	Body	chr6:72996529	Body	FALSE	FALSE	FALSE
cg17883391	cg17883391	37	2	13791153	F								NA				Intergenic	Intergenic	Intergenic	chr2:13791153	Intergenic	FALSE	FALSE	FALSE
cg16730194	cg16730194	37	10	7088771	F								NA				Intergenic	Intergenic	Intergenic	chr10:7088771	Intergenic	FALSE	FALSE	FALSE
cg21531389	cg21531389	37	22	27006498	R	CRYBB1	Body						TRUE		22:27006278-27006689	Unclassified	CRYBB1	Body	Body	chr22:27006498	Body	FALSE	FALSE	FALSE
cg00738608	cg00738608	37	6	113608887	R								NA				Intergenic	Intergenic	Intergenic	chr6:113608887	Intergenic	FALSE	FALSE	FALSE
cg26315509	cg26315509	37	9	139795523	R	TRAF2	Body						NA				TRAF2	Body	Body	chr9:139795523	Body	TRUE	FALSE	FALSE
cg11686522	cg11686522	37	5	24554038	F	CDH10	Body						NA				CDH10	Body	Body	chr5:24554038	Body	FALSE	FALSE	FALSE
cg13587823	cg13587823	37	2	158039725	R						chr2:158039321-158039321		NA				Intergenic	Intergenic	Intergenic	chr2:158039725	Intergenic	FALSE	FALSE	FALSE
cg20104033	cg20104033	37	16	68724214	R	CDH3	Body						NA				CDH3	Body	Body	chr16:68724214	Body	FALSE	FALSE	FALSE
cg25393842	cg25393842	37	10	13656912	F	PRPF18	Body						TRUE				PRPF18	Body	Body	chr10:13656912	Body	FALSE	FALSE	FALSE
cg08449574	cg08449574	37	16	20922571	F	LYRM1;LYRM1;LYRM1;LYRM1;LYRM1;LYRM1;LYRM1;LYRM1;LYRM1;LYRM1;LYRM1;LYRM1	ExonBnd;ExonBnd;5'UTR;5'UTR;Body;Body;5'UTR;5'UTR;Body;Body;Body;5'UTR						NA				LYRM1	ExonBnd	Body	chr16:20922571	Body	TRUE	FALSE	FALSE
cg08046926	cg08046926	37	4	59942136	R								NA				Intergenic	Intergenic	Intergenic	chr4:59942136	Intergenic	FALSE	FALSE	FALSE
cg01563363	cg01563363	37	2	113398552	R						chr2:113398370-113398370		TRUE				Intergenic	Intergenic	Intergenic	chr2:113398552	Intergenic	FALSE	FALSE	FALSE
cg06189126	cg06189126	37	14	25211322	F								NA				Intergenic	Intergenic	Intergenic	chr14:25211322	Intergenic	FALSE	FALSE	FALSE
cg23526669	cg23526669	37	6	154779990	F	CNKSR3	Body						TRUE				CNKSR3	Body	Body	chr6:154779990	Body	FALSE	FALSE	FALSE
cg07585771	cg07585771	37	3	32885588	R	TRIM71	Body						NA				TRIM71	Body	Body	chr3:32885588	Body	FALSE	FALSE	FALSE
cg07135324	cg07135324	37	3	103696596	R								NA				Intergenic	Intergenic	Intergenic	chr3:103696596	Intergenic	FALSE	FALSE	FALSE
cg23969417	cg23969417	37	2	5313194	R								NA				Intergenic	Intergenic	Intergenic	chr2:5313194	Intergenic	FALSE	FALSE	FALSE
cg09765987	cg09765987	37	1	108588566	R								NA				Intergenic	Intergenic	Intergenic	chr1:108588566	Intergenic	FALSE	FALSE	TRUE
cg10499126	cg10499126	37	2	47137142	F	MCFD2;MCFD2;MCFD2;MCFD2;MCFD2;MCFD2;MCFD2	Body;5'UTR;5'UTR;5'UTR;5'UTR;5'UTR;5'UTR				chr2:47136942-47136942		TRUE				MCFD2	Body	Body	chr2:47137142	Body	FALSE	FALSE	FALSE
cg03302605	cg03302605	37	7	34264887	F								NA				Intergenic	Intergenic	Intergenic	chr7:34264887	Intergenic	FALSE	FALSE	FALSE
cg14633892	cg14633892	37	3	56810749	R	ARHGEF3;ARHGEF3;ARHGEF3	Body;Body;TSS1500						NA				ARHGEF3	Body	Body	chr3:56810749	Enhancer	TRUE	FALSE	TRUE
cg07249433	cg07249433	37	10	134420183	R	INPP5A	Body						TRUE	10:134270126-134270300			INPP5A	Body	Body	chr10:134420183	Enhancer	TRUE	FALSE	TRUE
cg05602531	cg05602531	37	6	84418222	R	SNAP91;SNAP91;SNAP91;SNAP91;SNAP91;SNAP91	5'UTR;5'UTR;5'UTR;5'UTR;5'UTR;5'UTR	chr6:84417597-84419378	Island				TRUE	6:84474317-84476148			SNAP91	5'UTR	Promoter	chr6:84418222	Promoter	FALSE	FALSE	FALSE
cg13776620	cg13776620	37	9	133974575	R	AIF1L	Body	chr9:133971670-133972578	S_Shore				NA				AIF1L	Body	Body	chr9:133974575	Enhancer	TRUE	FALSE	TRUE
cg15601264	cg15601264	37	17	54864697	F						chr17:54864431-54864431		TRUE				Intergenic	Intergenic	Intergenic	chr17:54864697	Intergenic	FALSE	FALSE	FALSE
cg16267913	cg16267913	37	8	27138829	F						chr8:27138634-27138634		NA				Intergenic	Intergenic	Intergenic	chr8:27138829	Intergenic	FALSE	FALSE	FALSE
cg20789483	cg20789483	37	5	5057500	R	LOC340094	Body						TRUE				LOC340094	Body	Body	chr5:5057500	Body	FALSE	FALSE	FALSE
cg26235199	cg26235199	37	9	98368620	F								TRUE				Intergenic	Intergenic	Intergenic	chr9:98368620	Intergenic	FALSE	FALSE	FALSE
cg19541183	cg19541183	37	16	8346799	F								NA				Intergenic	Intergenic	Intergenic	chr16:8346799	Intergenic	FALSE	FALSE	FALSE
cg08296191	cg08296191	37	22	51159555	F	SHANK3	Body	chr22:51158386-51160060	Island				NA	22:49505300-49507760			SHANK3	Body	Body	chr22:51159555	Body	FALSE	FALSE	FALSE
cg06141378	cg06141378	37	12	42488228	F	GXYLT1;GXYLT1	Body;Body						NA				GXYLT1	Body	Body	chr12:42488228	Body	FALSE	FALSE	FALSE
cg08028047	cg08028047	37	1	8000952	F	TNFRSF9	5'UTR	chr1:8002408-8002699	N_Shore				NA				TNFRSF9	5'UTR	Promoter	chr1:8000952	Promoter	FALSE	FALSE	FALSE
cg04470054	cg04470054	37	17	78830472	R	RPTOR;RPTOR	Body;Body	chr17:78831505-78831864	N_Shore		chr17:78830209-78830209		TRUE		17:78830300-78831041	Unclassified	RPTOR	Body	Body	chr17:78830472	Body	FALSE	FALSE	FALSE
cg01294521	cg01294521	37	19	1907677	R	ADAT3;SCAMP4	5'UTR;5'UTR	chr19:1908118-1908509	N_Shore				NA				ADAT3	5'UTR	Promoter	chr19:1907677	Enhancer	TRUE	FALSE	TRUE
cg03638567	cg03638567	37	1	206290355	F						chr1:206290243-206290243		NA				Intergenic	Intergenic	Intergenic	chr1:206290355	Intergenic	TRUE	FALSE	FALSE
cg21535931	cg21535931	37	8	145029603	F	PLEC1;PLEC1	Body;Body	chr8:145027911-145028352	S_Shore				TRUE				PLEC1	Body	Body	chr8:145029603	Body	FALSE	FALSE	FALSE
cg15625172	cg15625172	37	14	42167742	F	LRFN5	5'UTR						NA				LRFN5	5'UTR	Promoter	chr14:42167742	Promoter	FALSE	FALSE	FALSE
cg23545449	cg23545449	37	8	141202470	R	TRAPPC9;TRAPPC9	Body;Body						NA				TRAPPC9	Body	Body	chr8:141202470	Enhancer	TRUE	FALSE	TRUE
cg05582310	cg05582310	37	4	5760808	F	EVC	Body						TRUE		4:5760560-5760961	Unclassified_Cell_type_specific	EVC	Body	Body	chr4:5760808	Body	FALSE	FALSE	FALSE
cg24972947	cg24972947	37	16	75096111	R	ZNRF1	Body						TRUE				ZNRF1	Body	Body	chr16:75096111	Body	FALSE	FALSE	FALSE
cg10323573	cg10323573	37	2	63842427	F						chr2:63842322-63842322		NA				Intergenic	Intergenic	Intergenic	chr2:63842427	Intergenic	FALSE	FALSE	FALSE
cg25123566	cg25123566	37	12	47610734	F	FAM113B;LOC100233209	5'UTR;TSS1500						NA		12:47609972-47610867	Promoter_Associated_Cell_type_specific	FAM113B	5'UTR	Promoter	chr12:47610734	Promoter	FALSE	FALSE	FALSE
cg00031187	cg00031187	37	12	31522997	R								TRUE				Intergenic	Intergenic	Intergenic	chr12:31522997	Intergenic	FALSE	TRUE	FALSE
cg23021584	cg23021584	37	12	124876101	F	NCOR2;NCOR2	Body;Body	chr12:124872135-124872419	S_Shelf				NA	12:123442054-123442197	12:124876002-124877137	Promoter_Associated	NCOR2	Body	Body	chr12:124876101	Body	FALSE	FALSE	FALSE
cg09292244	cg09292244	37	8	8182618	R	PRAGMIN	Body						TRUE	8:8219864-8220158			PRAGMIN	Body	Body	chr8:8182618	Body	FALSE	FALSE	FALSE
cg16550264	cg16550264	37	12	115813214	R								TRUE		12:115812974-115813292	Unclassified_Cell_type_specific	Intergenic	Intergenic	Intergenic	chr12:115813214	Intergenic	FALSE	FALSE	FALSE
cg10775039	cg10775039	37	10	50507214	R	C10orf71;C10orf71;C10orf71;C10orf71	5'UTR;1stExon;5'UTR;1stExon			low-CpG:50177220-50177221			NA	10:50177204-50177305			C10orf71	5'UTR	Promoter	chr10:50507214	Promoter	FALSE	FALSE	FALSE
cg01400285	cg01400285	37	1	115711578	R								NA				Intergenic	Intergenic	Intergenic	chr1:115711578	Intergenic	FALSE	FALSE	FALSE
cg26289436	cg26289436	37	19	49841517	F	CD37;CD37	Body;Body	chr19:49841187-49841628	Island				TRUE	19:54533009-54534154			CD37	Body	Body	chr19:49841517	Body	FALSE	FALSE	FALSE
cg05324273	cg05324273	37	10	60086738	F								NA	10:59756744-59757048	10:60086718-60086744	Unclassified_Cell_type_specific	Intergenic	Intergenic	Intergenic	chr10:60086738	Intergenic	FALSE	FALSE	FALSE
cg19770281	cg19770281	37	3	132261993	F						chr3:132261870-132261870		TRUE				Intergenic	Intergenic	Intergenic	chr3:132261993	Intergenic	FALSE	FALSE	FALSE
cg16299084	cg16299084	37	3	149060800	R								NA				Intergenic	Intergenic	Intergenic	chr3:149060800	Intergenic	FALSE	FALSE	FALSE
cg20858481	cg20858481	37	15	52369365	F						chr15:52369278-52369278		TRUE				Intergenic	Intergenic	Intergenic	chr15:52369365	Intergenic	FALSE	FALSE	FALSE
cg08099136	cg08099136	37	6	32811251	F	PSMB8;PSMB8	Body;Body	chr6:32811494-32811839	N_Shore				NA				PSMB8	Body	Body	chr6:32811251	Body	TRUE	TRUE	FALSE
cg12024811	cg12024811	37	3	123979446	F	KALRN;KALRN	Body;Body						TRUE				KALRN	Body	Body	chr3:123979446	Body	FALSE	FALSE	FALSE
cg21156054	cg21156054	37	21	40225493	F						chr21:40225341-40225341		TRUE				Intergenic	Intergenic	Intergenic	chr21:40225493	Intergenic	FALSE	FALSE	FALSE
cg01457865	cg01457865	37	12	10854139	R	YBX3;YBX3	Body;Body						NA				YBX3	Body	Body	chr12:10854139	Body	FALSE	FALSE	FALSE
cg18679416	cg18679416	37	2	158261028	F								NA		2:158260904-158261298	Unclassified	Intergenic	Intergenic	Intergenic	chr2:158261028	Intergenic	FALSE	FALSE	FALSE
cg01662591	cg01662591	37	7	37245089	R	ELMO1;ELMO1;ELMO1	Body;Body;Body						NA				ELMO1	Body	Body	chr7:37245089	Body	FALSE	FALSE	FALSE
cg07706850	cg07706850	37	1	90101870	R	LRRC8C	5'UTR	chr1:90098230-90099292	S_Shelf		chr1:90101821-90101821		NA				LRRC8C	5'UTR	Promoter	chr1:90101870	Promoter	FALSE	FALSE	FALSE
cg26198959	cg26198959	37	14	65673250	F						chr14:65673021-65673021		TRUE		14:65673184-65673691	Unclassified_Cell_type_specific	Intergenic	Intergenic	Intergenic	chr14:65673250	Intergenic	FALSE	FALSE	FALSE
cg03068346	cg03068346	37	10	3113919	R	PFKP	Body	chr10:3108650-3111419	S_Shelf				NA				PFKP	Body	Body	chr10:3113919	Body	FALSE	FALSE	FALSE
cg00256709	cg00256709	37	1	168721676	R								NA				Intergenic	Intergenic	Intergenic	chr1:168721676	Intergenic	FALSE	FALSE	FALSE
cg03745755	cg03745755	37	15	31780528	R	OTUD7A	Body	chr15:31775540-31776988	S_Shelf		chr15:31780397-31780397	RDMR	NA		15:31780108-31781374	Unclassified	OTUD7A	Body	Body	chr15:31780528	Body	FALSE	FALSE	FALSE
cg07108648	cg07108648	37	10	62493962	F	ANK3	TSS1500	chr10:62492785-62493376	S_Shore				NA				ANK3	TSS1500	Promoter	chr10:62493962	Promoter	FALSE	TRUE	TRUE
cg08642731	cg08642731	37	10	50507092	R	C10orf71;C10orf71	TSS200;TSS200						NA				C10orf71	TSS200	Promoter	chr10:50507092	Promoter	FALSE	FALSE	FALSE
cg26698749	cg26698749	37	7	98335450	F								NA	7:98173348-98173425			Intergenic	Intergenic	Intergenic	chr7:98335450	Intergenic	FALSE	FALSE	FALSE
cg18200040	cg18200040	37	4	183816027	F	DCTD;DCTD	Body;Body						NA	4:184052965-184053169			DCTD	Body	Body	chr4:183816027	Body	FALSE	FALSE	FALSE
cg25324442	cg25324442	37	3	152455066	F								NA		3:152454877-152455219	Unclassified_Cell_type_specific	Intergenic	Intergenic	Intergenic	chr3:152455066	Intergenic	FALSE	FALSE	FALSE
cg20007255	cg20007255	37	7	144539872	F						chr7:144539832-144539832		NA				Intergenic	Intergenic	Intergenic	chr7:144539872	Intergenic	FALSE	FALSE	FALSE
cg07739369	cg07739369	37	17	80241456	F								TRUE				Intergenic	Intergenic	Intergenic	chr17:80241456	Intergenic	FALSE	FALSE	TRUE
cg21595481	cg21595481	37	5	86275685	R						chr5:86275506-86275506		NA				Intergenic	Intergenic	Intergenic	chr5:86275685	Intergenic	FALSE	FALSE	FALSE
cg18927077	cg18927077	37	14	103605358	R			chr14:103604539-103605504	Island				NA	14:102674303-102675458	14:103605118-103605460	Unclassified_Cell_type_specific	Intergenic	Intergenic	Intergenic	chr14:103605358	Intergenic	FALSE	FALSE	FALSE
cg16730327	cg16730327	37	1	223054067	F	DISP1	5'UTR						NA				DISP1	5'UTR	Promoter	chr1:223054067	Promoter	FALSE	FALSE	FALSE
cg25895236	cg25895236	37	8	6547857	R	MCPH1-AS1	Body						NA		8:6547653-6548189	Unclassified	MCPH1-AS1	Body	Body	chr8:6547857	Body	FALSE	FALSE	FALSE
cg23754493	cg23754493	37	1	206491215	F								NA				Intergenic	Intergenic	Intergenic	chr1:206491215	Intergenic	FALSE	FALSE	FALSE
cg14837695	cg14837695	37	1	234396450	F	SLC35F3;SLC35F3	Body;Body						NA				SLC35F3	Body	Body	chr1:234396450	Body	FALSE	FALSE	FALSE
cg12888360	cg12888360	37	5	142732502	R	NR3C1;NR3C1;NR3C1;NR3C1;NR3C1;NR3C1;NR3C1;NR3C1;NR3C1;NR3C1;NR3C1;NR3C1;NR3C1;NR3C1;NR3C1	Body;Body;Body;Body;Body;Body;Body;Body;Body;Body;Body;Body;Body;Body;Body						NA				NR3C1	Body	Body	chr5:142732502	Body	FALSE	FALSE	FALSE
cg03301058	cg03301058	37	6	90007856	R	GABRR2	Body					DMR	TRUE		6:90007623-90008148	Unclassified	GABRR2	Body	Body	chr6:90007856	Body	FALSE	FALSE	FALSE
cg18815065	cg18815065	37	2	78904247	R								NA				Intergenic	Intergenic	Intergenic	chr2:78904247	Intergenic	FALSE	FALSE	FALSE
cg15400712	cg15400712	37	6	109380990	R	SESN1	Body						TRUE		6:109380902-109381323	Unclassified_Cell_type_specific	SESN1	Body	Body	chr6:109380990	Body	FALSE	FALSE	FALSE
cg14834675	cg14834675	37	12	70083105	R	BEST3;BEST3	Body;TSS200						TRUE				BEST3	Body	Body	chr12:70083105	Body	FALSE	FALSE	FALSE
cg00876532	cg00876532	37	7	130081810	F	CEP41;CEP41;CEP41;CEP41;CEP41	TSS1500;TSS1500;TSS1500;TSS1500;TSS1500	chr7:130080527-130081067	S_Shore				NA				CEP41	TSS1500	Promoter	chr7:130081810	Promoter	FALSE	FALSE	TRUE
cg24354450	cg24354450	37	3	191723992	R								NA				Intergenic	Intergenic	Intergenic	chr3:191723992	Intergenic	FALSE	FALSE	FALSE
cg18095302	cg18095302	37	16	84133451	R	MBTPS1	Body						NA		16:84133441-84133652	Gene_Associated_Cell_type_specific	MBTPS1	Body	Body	chr16:84133451	Body	FALSE	FALSE	FALSE
cg10186864	cg10186864	37	20	55265119	R								TRUE				Intergenic	Intergenic	Intergenic	chr20:55265119	Intergenic	FALSE	FALSE	FALSE
cg13682317	cg13682317	37	11	63898274	F	MACROD1	Body						TRUE				MACROD1	Body	Body	chr11:63898274	Body	FALSE	FALSE	FALSE
cg00167670	cg00167670	37	4	13922944	R								TRUE				Intergenic	Intergenic	Intergenic	chr4:13922944	Intergenic	FALSE	FALSE	FALSE
cg06416895	cg06416895	37	1	204232535	R	PLEKHA6	Body						TRUE				PLEKHA6	Body	Body	chr1:204232535	Enhancer	TRUE	FALSE	TRUE
cg20175702	cg20175702	37	15	70053398	R						chr15:70053152-70053152	DMR	NA		15:70052937-70053663	Unclassified_Cell_type_specific	Intergenic	Intergenic	Intergenic	chr15:70053398	Intergenic	FALSE	FALSE	FALSE
cg03584506	cg03584506	37	11	39689828	F							DMR	NA				Intergenic	Intergenic	Intergenic	chr11:39689828	Intergenic	FALSE	FALSE	FALSE
cg09623974	cg09623974	37	8	141607092	F	AGO2;AGO2	Body;Body				chr8:141606825-141606825		NA		8:141606752-141607544	Promoter_Associated	AGO2	Body	Body	chr8:141607092	Enhancer	TRUE	FALSE	TRUE
cg20740051	cg20740051	37	1	161147718	R	B4GALT3	TSS1500	chr1:161147061-161147451	S_Shore				NA	1:159413633-159414351	1:161146649-161147739	Promoter_Associated	B4GALT3	TSS1500	Promoter	chr1:161147718	Promoter	TRUE	TRUE	TRUE
cg20987072	cg20987072	37	1	169631737	F								NA	1:167898267-167898402			Intergenic	Intergenic	Intergenic	chr1:169631737	Intergenic	FALSE	FALSE	FALSE
cg25855415	cg25855415	37	3	127831506	F	RUVBL1	Body				chr3:127831332-127831332		NA		3:127831443-127831853	Promoter_Associated_Cell_type_specific	RUVBL1	Body	Body	chr3:127831506	Body	FALSE	FALSE	FALSE
cg06853894	cg06853894	37	1	12204096	R	TNFRSF8;TNFRSF8	3'UTR;3'UTR						TRUE		1:12204095-12204331	Unclassified_Cell_type_specific	TNFRSF8	3'UTR	Body	chr1:12204096	Enhancer	TRUE	FALSE	TRUE
cg14823710	cg14823710	37	15	44750857	F	CTDSPL2	5'UTR						NA				CTDSPL2	5'UTR	Promoter	chr15:44750857	Promoter	FALSE	FALSE	FALSE
cg24742088	cg24742088	37	3	66540937	F	LRIG1	Body						NA		3:66540627-66540966	Unclassified_Cell_type_specific	LRIG1	Body	Body	chr3:66540937	Body	FALSE	FALSE	FALSE
cg04221877	cg04221877	37	1	25257515	F	RUNX3;RUNX3	TSS1500;Body	chr1:25255527-25259005	Island				NA	1:25127743-25131723			RUNX3	TSS1500	Promoter	chr1:25257515	Promoter	FALSE	FALSE	FALSE
cg11180750	cg11180750	37	12	21283013	R	SLCO1B1	TSS1500						NA				SLCO1B1	TSS1500	Promoter	chr12:21283013	Promoter	FALSE	FALSE	FALSE
cg07172334	cg07172334	37	21	31655261	R	KRTAP24-1;KRTAP24-1	1stExon;5'UTR						NA				KRTAP24-1	1stExon	Body	chr21:31655261	Body	FALSE	FALSE	FALSE
cg25760102	cg25760102	37	15	63624763	F	CA12;CA12;CA12	Body;Body;Body						NA				CA12	Body	Body	chr15:63624763	Body	FALSE	FALSE	FALSE
cg25661275	cg25661275	37	10	6515507	F	PRKCQ;PRKCQ;PRKCQ;PRKCQ	Body;Body;Body;Body						NA		10:6515300-6516246	Unclassified	PRKCQ	Body	Body	chr10:6515507	Body	FALSE	FALSE	FALSE
cg06978060	cg06978060	37	4	131154664	F								NA				Intergenic	Intergenic	Intergenic	chr4:131154664	Intergenic	FALSE	FALSE	FALSE
cg14946944	cg14946944	37	12	69316336	F	CPM;CPM;CPM	Body;Body;Body				chr12:69316243-69316243		NA				CPM	Body	Body	chr12:69316336	Body	FALSE	FALSE	FALSE
cg02458062	cg02458062	37	17	46629678	R	HOXB3	Body	chr17:46629553-46629816	Island				NA	17:43984106-43984815			HOXB3	Body	Body	chr17:46629678	Body	TRUE	FALSE	FALSE
cg17064521	cg17064521	37	15	45740423	F								NA				Intergenic	Intergenic	Intergenic	chr15:45740423	Intergenic	FALSE	FALSE	FALSE
cg07647036	cg07647036	37	3	13522578	R	HDAC11-AS1;HDAC11;HDAC11	TSS1500;5'UTR;Body	chr3:13521506-13522262	S_Shore				NA				HDAC11-AS1	TSS1500	Promoter	chr3:13522578	Promoter	FALSE	TRUE	TRUE
cg17820085	cg17820085	37	2	163100992	R	FAP;FAP	TSS1500;TSS1500						TRUE				FAP	TSS1500	Promoter	chr2:163100992	Promoter	FALSE	FALSE	FALSE
cg15193179	cg15193179	37	15	39377571	F								TRUE				Intergenic	Intergenic	Intergenic	chr15:39377571	Intergenic	FALSE	FALSE	FALSE
cg04448700	cg04448700	37	2	65292223	R	CEP68	5'UTR						NA				CEP68	5'UTR	Promoter	chr2:65292223	Promoter	FALSE	FALSE	TRUE
cg16291699	cg16291699	37	13	110008482	R								NA	13:108806404-108806510			Intergenic	Intergenic	Intergenic	chr13:110008482	Intergenic	FALSE	FALSE	FALSE
cg10438089	cg10438089	37	17	47818514	F	FAM117A	Body						TRUE				FAM117A	Body	Body	chr17:47818514	Body	FALSE	FALSE	FALSE
cg07193051	cg07193051	37	3	121633332	R	SLC15A2;SLC15A2	Body;Body						NA				SLC15A2	Body	Body	chr3:121633332	Body	FALSE	FALSE	FALSE
cg25496764	cg25496764	37	17	78735398	R	RPTOR;RPTOR	Body;Body				chr17:78735331-78735331		TRUE		17:78735179-78735593	Unclassified_Cell_type_specific	RPTOR	Body	Body	chr17:78735398	Body	FALSE	FALSE	FALSE
cg05663458	cg05663458	37	3	10516928	F	ATP2B2;ATP2B2	5'UTR;5'UTR						NA				ATP2B2	5'UTR	Promoter	chr3:10516928	Promoter	FALSE	FALSE	FALSE
cg23982809	cg23982809	37	1	35709573	F								NA				Intergenic	Intergenic	Intergenic	chr1:35709573	Intergenic	FALSE	FALSE	FALSE
cg23235965	cg23235965	37	6	30459540	R	HLA-E	Body	chr6:30457369-30458175	S_Shore				NA				HLA-E	Body	Body	chr6:30459540	Body	FALSE	FALSE	FALSE
cg17785202	cg17785202	37	1	14870226	F								TRUE				Intergenic	Intergenic	Intergenic	chr1:14870226	Intergenic	TRUE	FALSE	FALSE
cg14966190	cg14966190	37	4	102739742	R	BANK1;BANK1;BANK1	5'UTR;Body;Body						NA				BANK1	5'UTR	Promoter	chr4:102739742	Promoter	FALSE	FALSE	FALSE
cg22125112	cg22125112	37	3	69402811	F	FRMD4B	Body						NA	3:69485485-69485504			FRMD4B	Body	Body	chr3:69402811	Body	FALSE	FALSE	FALSE
cg04797957	cg04797957	37	17	76840488	R			chr17:76836060-76837438	S_Shelf				NA		17:76839002-76840492	Unclassified	Intergenic	Intergenic	Intergenic	chr17:76840488	Intergenic	FALSE	FALSE	FALSE
cg26224533	cg26224533	37	3	156411166	R	TIPARP;TIPARP;TIPARP	Body;Body;Body						NA				TIPARP	Body	Body	chr3:156411166	Body	FALSE	FALSE	FALSE
cg20765408	cg20765408	37	13	25085669	F	PARP4	5'UTR	chr13:25086522-25087067	N_Shore			RDMR	NA	13:23983667-23983834	13:25085164-25085973	Promoter_Associated_Cell_type_specific	PARP4	5'UTR	Promoter	chr13:25085669	Promoter	TRUE	TRUE	TRUE
cg10650485	cg10650485	37	8	25863963	R	EBF2	Body						NA				EBF2	Body	Body	chr8:25863963	Body	FALSE	FALSE	FALSE
cg14088282	cg14088282	37	1	222003220	R						chr1:222002644-222002644		TRUE				Intergenic	Intergenic	Intergenic	chr1:222003220	Intergenic	FALSE	FALSE	FALSE
cg05979457	cg05979457	37	8	105373628	F						chr8:105373466-105373466		TRUE				Intergenic	Intergenic	Intergenic	chr8:105373628	Intergenic	FALSE	FALSE	FALSE
cg20847827	cg20847827	37	1	43397051	F	SLC2A1	Body						TRUE		1:43396422-43397280	Promoter_Associated	SLC2A1	Body	Body	chr1:43397051	Enhancer	TRUE	FALSE	TRUE
cg26582754	cg26582754	37	6	144127643	R	PHACTR2;PHACTR2;PHACTR2;PHACTR2	Body;Body;Body;Body						NA				PHACTR2	Body	Body	chr6:144127643	Body	FALSE	FALSE	FALSE
cg12938694	cg12938694	37	4	171195014	R	LOC101928223	Body						NA				LOC101928223	Body	Body	chr4:171195014	Body	FALSE	FALSE	FALSE
cg10290803	cg10290803	37	19	2535750	F	GNG7	5'UTR						NA				GNG7	5'UTR	Promoter	chr19:2535750	Promoter	FALSE	FALSE	FALSE
cg17785041	cg17785041	37	4	7436701	F	PSAPL1;SORCS2	TSS200;Body						NA				PSAPL1	TSS200	Promoter	chr4:7436701	Promoter	FALSE	FALSE	FALSE
cg22337964	cg22337964	37	19	17517368	F	BISPR;BISPR;BST2;MVB12A	Body;Body;TSS1500;5'UTR						NA		19:17517125-17517426	Promoter_Associated	BISPR	Body	Body	chr19:17517368	Body	TRUE	FALSE	FALSE
cg17790037	cg17790037	37	3	123324224	F	MYLK-AS1;MYLK-AS1	Body;Body				chr3:123324068-123324068		NA				MYLK-AS1	Body	Body	chr3:123324224	Body	FALSE	FALSE	FALSE
cg07696842	cg07696842	37	12	105089508	R	CHST11	Body						TRUE		12:105089256-105089842	Promoter_Associated_Cell_type_specific	CHST11	Body	Body	chr12:105089508	Body	FALSE	FALSE	FALSE
cg03967020	cg03967020	37	22	41627386	R	CHADL	Body						NA				CHADL	Body	Body	chr22:41627386	Body	FALSE	FALSE	FALSE
cg13812230	cg13812230	37	12	57915555	R	MBD6;DDIT3	TSS1500;TSS1500	chr12:57916322-57916810	N_Shore			RDMR	NA	12:56201822-56201937	12:57913637-57917461	Promoter_Associated	MBD6	TSS1500	Promoter	chr12:57915555	Enhancer	TRUE	FALSE	TRUE
cg05101643	cg05101643	37	5	61163044	F								NA				Intergenic	Intergenic	Intergenic	chr5:61163044	Intergenic	FALSE	FALSE	FALSE
cg19480554	cg19480554	37	4	187948565	F						chr4:187948547-187948547		NA				Intergenic	Intergenic	Intergenic	chr4:187948565	Intergenic	FALSE	FALSE	FALSE
cg27536180	cg27536180	37	11	71018296	R								NA				Intergenic	Intergenic	Intergenic	chr11:71018296	Intergenic	FALSE	FALSE	FALSE
cg17902261	cg17902261	37	16	77490838	F								NA				Intergenic	Intergenic	Intergenic	chr16:77490838	Intergenic	FALSE	FALSE	FALSE
cg20748132	cg20748132	37	12	125217707	R								TRUE				Intergenic	Intergenic	Intergenic	chr12:125217707	Intergenic	FALSE	FALSE	TRUE
cg12937186	cg12937186	37	8	70246620	F								NA	8:70408912-70409298			Intergenic	Intergenic	Intergenic	chr8:70246620	Intergenic	FALSE	FALSE	FALSE
cg06497955	cg06497955	37	16	51175727	R	SALL1;SALL1	Body;Body						NA	16:49732882-49733301			SALL1	Body	Body	chr16:51175727	Body	FALSE	FALSE	FALSE
cg25470507	cg25470507	37	15	86682255	F								NA				Intergenic	Intergenic	Intergenic	chr15:86682255	Intergenic	FALSE	FALSE	FALSE
cg15116802	cg15116802	37	20	30267423	R	BCL2L1;BCL2L1	Body;Body						TRUE				BCL2L1	Body	Body	chr20:30267423	Enhancer	TRUE	FALSE	TRUE
cg00355609	cg00355609	37	14	50510848	F	LINC01599	Body						NA		14:50510589-50511289	Unclassified	LINC01599	Body	Body	chr14:50510848	Enhancer	TRUE	FALSE	TRUE
cg12828896	cg12828896	37	15	45005365	R	B2M	Body	chr15:45003460-45004345	S_Shore		chr15:45005185-45005185		NA				B2M	Body	Body	chr15:45005365	Body	TRUE	TRUE	FALSE
cg12818343	cg12818343	37	19	44084933	R	PINLYP;PINLYP	Body;5'UTR						NA				PINLYP	Body	Body	chr19:44084933	Body	TRUE	TRUE	FALSE
cg27325579	cg27325579	37	12	29318120	R	FAR2	5'UTR						NA				FAR2	5'UTR	Promoter	chr12:29318120	Promoter	FALSE	FALSE	FALSE
cg08501402	cg08501402	37	12	31423331	R								TRUE				Intergenic	Intergenic	Intergenic	chr12:31423331	Intergenic	FALSE	FALSE	FALSE
cg25464265	cg25464265	37	1	221063484	F			chr1:221064889-221065600	N_Shore			RDMR	NA				Intergenic	Intergenic	Intergenic	chr1:221063484	Intergenic	FALSE	FALSE	FALSE
cg07180133	cg07180133	37	17	5689744	R	LOC339166	Body						TRUE		17:5689228-5689777	Unclassified_Cell_type_specific	LOC339166	Body	Body	chr17:5689744	Body	FALSE	FALSE	FALSE
cg10842385	cg10842385	37	4	79555212	F						chr4:79555155-79555155		NA				Intergenic	Intergenic	Intergenic	chr4:79555212	Intergenic	FALSE	FALSE	FALSE
cg25315806	cg25315806	37	5	125701243	F	GRAMD3	Body						TRUE				GRAMD3	Body	Body	chr5:125701243	Body	FALSE	FALSE	TRUE
cg13052638	cg13052638	37	1	206677719	F			chr1:206680236-206681444	N_Shelf				NA		1:206677499-206677911	Unclassified_Cell_type_specific	Intergenic	Intergenic	Intergenic	chr1:206677719	Enhancer	TRUE	FALSE	TRUE
cg12506165	cg12506165	37	12	116997072	R	MAP1LC3B2	TSS200						TRUE	12:115481173-115481484	12:116996800-116998066	Unclassified	MAP1LC3B2	TSS200	Promoter	chr12:116997072	Promoter	FALSE	FALSE	FALSE
cg13333722	cg13333722	37	3	37944838	F	CTDSPL;CTDSPL	Body;Body						TRUE				CTDSPL	Body	Body	chr3:37944838	Enhancer	TRUE	FALSE	TRUE
cg21548340	cg21548340	37	11	2241518	F							RDMR	NA				Intergenic	Intergenic	Intergenic	chr11:2241518	Intergenic	FALSE	FALSE	FALSE
cg04605980	cg04605980	37	12	117471700	F								TRUE	12:115956083-115956123			Intergenic	Intergenic	Intergenic	chr12:117471700	Intergenic	FALSE	FALSE	FALSE
cg04117801	cg04117801	37	17	46651867	R	HOXB3	TSS200	chr17:46654053-46654369	N_Shelf				NA				HOXB3	TSS200	Promoter	chr17:46651867	Promoter	TRUE	FALSE	FALSE
cg05669259	cg05669259	37	1	200341447	R	LINC00862	Body				chr1:200341273-200341273		NA				LINC00862	Body	Body	chr1:200341447	Body	FALSE	FALSE	FALSE
cg27571591	cg27571591	37	9	135569701	R								NA		9:135569621-135569918	Unclassified_Cell_type_specific	Intergenic	Intergenic	Intergenic	chr9:135569701	Intergenic	FALSE	FALSE	FALSE
cg10699171	cg10699171	37	6	24936965	F								TRUE		6:24936899-24937262	Unclassified	Intergenic	Intergenic	Intergenic	chr6:24936965	Intergenic	FALSE	FALSE	FALSE
cg10598456	cg10598456	37	5	88589895	F						chr5:88589438-88589438		NA				Intergenic	Intergenic	Intergenic	chr5:88589895	Intergenic	FALSE	FALSE	FALSE
cg21478425	cg21478425	37	22	39019601	R	FAM227A;FAM227A	Body;Body						NA				FAM227A	Body	Body	chr22:39019601	Body	FALSE	FALSE	FALSE
cg08936231	cg08936231	37	10	112296001	F						chr10:112295745-112295745		TRUE		10:112295514-112296131	Unclassified	Intergenic	Intergenic	Intergenic	chr10:112296001	Intergenic	FALSE	FALSE	FALSE
cg09803959	cg09803959	37	17	78865514	F	RPTOR;RPTOR	Body;Body	chr17:78863569-78863813	S_Shore				TRUE	17:76480109-76480351	17:78864954-78866627	Unclassified	RPTOR	Body	Body	chr17:78865514	Body	FALSE	FALSE	FALSE
cg02977812	cg02977812	37	10	33537894	F	NRP1;NRP1;NRP1;NRP1;NRP1;NRP1	Body;Body;Body;Body;Body;Body				chr10:33537661-33537661		NA		10:33537461-33537955	Unclassified_Cell_type_specific	NRP1	Body	Body	chr10:33537894	Body	FALSE	FALSE	FALSE
cg02699603	cg02699603	37	20	52480253	R								NA				Intergenic	Intergenic	Intergenic	chr20:52480253	Enhancer	TRUE	FALSE	TRUE
cg16063783	cg16063783	37	1	25291720	R	RUNX3	TSS1500						NA	1:25163972-25164333	1:25291322-25292142	Unclassified	RUNX3	TSS1500	Promoter	chr1:25291720	Promoter	FALSE	FALSE	FALSE
cg20481640	cg20481640	37	1	100928376	R	CDC14A;CDC14A;CDC14A	Body;Body;Body						TRUE				CDC14A	Body	Body	chr1:100928376	Body	FALSE	FALSE	FALSE
cg19490307	cg19490307	37	11	69863374	F								TRUE				Intergenic	Intergenic	Intergenic	chr11:69863374	Intergenic	FALSE	FALSE	FALSE
cg14751552	cg14751552	37	8	74209522	F	RDH10	Body	chr8:74206223-74208179	S_Shore				NA				RDH10	Body	Body	chr8:74209522	Body	FALSE	TRUE	FALSE
cg09336899	cg09336899	37	2	233766002	F	NGEF;NGEF	Body;Body	chr2:233765849-233766119	Island				NA	2:233473531-233474533			NGEF	Body	Body	chr2:233766002	Body	FALSE	FALSE	FALSE
cg27376024	cg27376024	37	11	63273565	R	LGALS12;LGALS12;LGALS12;LGALS12;LGALS12;LGALS12	5'UTR;1stExon;5'UTR;1stExon;1stExon;5'UTR			low-CpG:63030099-63030182			NA				LGALS12	5'UTR	Promoter	chr11:63273565	Promoter	FALSE	FALSE	FALSE
cg13630901	cg13630901	37	11	15224445	R	INSC;INSC;INSC;INSC;INSC;INSC	Body;Body;Body;Body;Body;Body						NA				INSC	Body	Body	chr11:15224445	Body	FALSE	FALSE	FALSE
cg00472685	cg00472685	37	3	4873220	R	ITPR1;ITPR1;ITPR1	Body;Body;Body						TRUE		3:4872445-4873512	Unclassified	ITPR1	Body	Body	chr3:4873220	Body	FALSE	FALSE	FALSE
cg00688241	cg00688241	37	3	84126846	F								NA				Intergenic	Intergenic	Intergenic	chr3:84126846	Intergenic	FALSE	FALSE	FALSE
cg27663642	cg27663642	37	11	48119692	R	PTPRJ;PTPRJ	Body;Body						NA				PTPRJ	Body	Body	chr11:48119692	Body	FALSE	FALSE	FALSE
cg05927763	cg05927763	37	22	46153260	R	ATXN10;ATXN10	Body;Body						TRUE				ATXN10	Body	Body	chr22:46153260	Body	FALSE	FALSE	FALSE
cg11354682	cg11354682	37	19	10978833	R	C19orf38	Body	chr19:10981486-10983266	N_Shelf				NA		19:10978663-10978918	Unclassified_Cell_type_specific	C19orf38	Body	Body	chr19:10978833	Body	FALSE	FALSE	FALSE
cg22760710	cg22760710	37	3	185083290	R	MAP3K13;MAP3K13;MAP3K13	5'UTR;5'UTR;Body						NA				MAP3K13	5'UTR	Promoter	chr3:185083290	Promoter	FALSE	FALSE	FALSE
cg13230680	cg13230680	37	9	71813738	F	TJP2;TJP2;TJP2;TJP2	5'UTR;Body;Body;Body						TRUE				TJP2	5'UTR	Promoter	chr9:71813738	Promoter	FALSE	FALSE	TRUE
cg23270529	cg23270529	37	1	243584668	R	SDCCAG8	Body						TRUE				SDCCAG8	Body	Body	chr1:243584668	Body	FALSE	TRUE	FALSE
cg26802840	cg26802840	37	17	25800781	R	KSR1	5'UTR				chr17:25800672-25800672		NA		17:25800592-25801405	Promoter_Associated	KSR1	5'UTR	Promoter	chr17:25800781	Promoter	FALSE	FALSE	FALSE
cg01062020	cg01062020	37	1	162382848	R	SH2D1B	TSS1500						NA				SH2D1B	TSS1500	Promoter	chr1:162382848	Promoter	FALSE	FALSE	FALSE
cg03241816	cg03241816	37	6	6731222	R								NA				Intergenic	Intergenic	Intergenic	chr6:6731222	Intergenic	FALSE	FALSE	FALSE
cg01116484	cg01116484	37	11	116943299	R	SIK3;SIK3;SIK3	Body;Body;5'UTR						TRUE				SIK3	Body	Body	chr11:116943299	Body	FALSE	FALSE	FALSE
cg25212695	cg25212695	37	13	57460405	F								NA				Intergenic	Intergenic	Intergenic	chr13:57460405	Intergenic	FALSE	FALSE	FALSE
cg21294714	cg21294714	37	2	112187128	F	MIR4435-2HG;MIR4435-2HG	Body;Body						NA				MIR4435-2HG	Body	Body	chr2:112187128	Body	FALSE	FALSE	FALSE
cg24754223	cg24754223	37	10	3133556	F	PFKP	Body						TRUE				PFKP	Body	Body	chr10:3133556	Body	TRUE	FALSE	FALSE
cg14684041	cg14684041	37	2	70743297	R	TGFA;TGFA;TGFA;TGFA	Body;Body;Body;Body						NA				TGFA	Body	Body	chr2:70743297	Body	FALSE	FALSE	TRUE
cg16181497	cg16181497	37	6	45409732	R	RUNX2;RUNX2;RUNX2	Body;Body;Body						NA				RUNX2	Body	Body	chr6:45409732	Body	FALSE	FALSE	FALSE
cg16181373	cg16181373	37	18	21315417	R	LAMA3;LAMA3;LAMA3;LAMA3	Body;Body;Body;Body						NA				LAMA3	Body	Body	chr18:21315417	Body	FALSE	FALSE	TRUE
cg22671903	cg22671903	37	2	122038715	F	TFCP2L1	Body	chr2:122042066-122043093	N_Shelf				NA	2:121755108-121755439			TFCP2L1	Body	Body	chr2:122038715	Body	FALSE	TRUE	FALSE
cg26047066	cg26047066	37	1	221069136	R			chr1:221068782-221069159	Island			RDMR	NA	1:219135406-219135851			Intergenic	Intergenic	Intergenic	chr1:221069136	Intergenic	FALSE	FALSE	FALSE
cg00870269	cg00870269	37	15	58782688	R	LIPC	Body						NA	15:56569937-56570064			LIPC	Body	Body	chr15:58782688	Body	TRUE	FALSE	FALSE
cg20744163	cg20744163	37	10	80999841	F	ZMIZ1	Body	chr10:81002109-81003687	N_Shelf		chr10:80998898-80998898		TRUE	10:80669799-80669927			ZMIZ1	Body	Body	chr10:80999841	Body	FALSE	FALSE	FALSE
cg14566882	cg14566882	37	7	18548606	R	HDAC9;HDAC9;HDAC9;HDAC9;HDAC9;HDAC9;HDAC9;HDAC9;HDAC9	TSS1500;TSS1500;Body;Body;Body;Body;Body;Body;Body						TRUE				HDAC9	TSS1500	Promoter	chr7:18548606	Promoter	TRUE	TRUE	FALSE
cg10849289	cg10849289	37	21	46087249	R	KRTAP12-2;C21orf29	TSS1500;Body						NA				KRTAP12-2	TSS1500	Promoter	chr21:46087249	Promoter	FALSE	FALSE	FALSE
cg21217140	cg21217140	37	6	131981534	F	ENPP3	Body						NA				ENPP3	Body	Body	chr6:131981534	Body	FALSE	FALSE	FALSE
cg22646760	cg22646760	37	10	43636142	F	CSGALNACT2	5'UTR	chr10:43632966-43634222	S_Shore		chr10:43635714-43635714		NA		10:43635855-43636332	Promoter_Associated_Cell_type_specific	CSGALNACT2	5'UTR	Promoter	chr10:43636142	Promoter	FALSE	FALSE	FALSE
cg04596499	cg04596499	37	8	42213370	F	POLB	Body						NA		8:42213104-42213626	Unclassified	POLB	Body	Body	chr8:42213370	Body	TRUE	TRUE	FALSE
cg23297742	cg23297742	37	2	182005378	F	LOC101927156	Body						NA				LOC101927156	Body	Body	chr2:182005378	Body	FALSE	FALSE	FALSE
cg14241836	cg14241836	37	7	48124921	R			chr7:48128046-48128499	N_Shelf				NA				Intergenic	Intergenic	Intergenic	chr7:48124921	Intergenic	TRUE	FALSE	FALSE
cg18658892	cg18658892	37	6	3813718	F								NA				Intergenic	Intergenic	Intergenic	chr6:3813718	Intergenic	FALSE	FALSE	FALSE
cg22272994	cg22272994	37	10	48481389	R						chr10:48481377-48481377		NA		10:48481230-48481923	Unclassified_Cell_type_specific	Intergenic	Intergenic	Intergenic	chr10:48481389	Intergenic	FALSE	FALSE	FALSE
cg20338386	cg20338386	37	13	112275793	F			chr13:112275562-112275794	Island				NA	13:111073595-111073795			Intergenic	Intergenic	Intergenic	chr13:112275793	Intergenic	FALSE	FALSE	FALSE
cg07235935	cg07235935	37	4	115964661	F	NDST4	Body						NA		4:115964632-115964676	Unclassified_Cell_type_specific	NDST4	Body	Body	chr4:115964661	Body	FALSE	FALSE	FALSE
cg25088707	cg25088707	37	15	52395988	R						chr15:52395777-52395777		NA		15:52395615-52396103	Unclassified_Cell_type_specific	Intergenic	Intergenic	Intergenic	chr15:52395988	Intergenic	FALSE	FALSE	FALSE
cg23264429	cg23264429	37	10	90642003	R	STAMBPL1	5'UTR	chr10:90639787-90640623	S_Shore			RDMR	NA				STAMBPL1	5'UTR	Promoter	chr10:90642003	Promoter	FALSE	FALSE	FALSE
cg20277126	cg20277126	37	1	3507151	F	MEGF6	Body						TRUE	1:3496903-3497028			MEGF6	Body	Body	chr1:3507151	Body	FALSE	FALSE	FALSE
cg04158018	cg04158018	37	12	54696210	R	NFE2	TSS1500						NA				NFE2	TSS1500	Promoter	chr12:54696210	Promoter	FALSE	FALSE	FALSE
cg13710343	cg13710343	37	20	23330095	R	NXT1	TSS1500	chr20:23330636-23332046	N_Shore				NA				NXT1	TSS1500	Promoter	chr20:23330095	Promoter	TRUE	TRUE	TRUE
cg03996150	cg03996150	37	12	113416055	R	OAS2;OAS2;OAS2	TSS1500;TSS1500;TSS1500						TRUE		12:113415627-113416688	Promoter_Associated	OAS2	TSS1500	Promoter	chr12:113416055	Promoter	TRUE	TRUE	FALSE
cg16311613	cg16311613	37	11	65956202	R	PACS1	Body						NA				PACS1	Body	Body	chr11:65956202	Body	FALSE	FALSE	FALSE
cg18710458	cg18710458	37	10	30927198	F								TRUE				Intergenic	Intergenic	Intergenic	chr10:30927198	Intergenic	FALSE	FALSE	FALSE
cg08305942	cg08305942	37	16	79692354	R								NA	16:78249855-78250018			Intergenic	Intergenic	Intergenic	chr16:79692354	Intergenic	FALSE	FALSE	FALSE
cg20410491	cg20410491	37	3	70821120	R						chr3:70820956-70820956		NA				Intergenic	Intergenic	Intergenic	chr3:70821120	Intergenic	FALSE	FALSE	FALSE
cg18236877	cg18236877	37	1	10733511	F	CASZ1;CASZ1	Body;Body						NA	1:10656064-10656109			CASZ1	Body	Body	chr1:10733511	Body	TRUE	FALSE	FALSE
cg06252523	cg06252523	37	1	165840711	R	UCK2	Body						NA		1:165840565-165840993	Unclassified_Cell_type_specific	UCK2	Body	Body	chr1:165840711	Body	FALSE	FALSE	FALSE
cg14001664	cg14001664	37	2	132088801	R								NA	2:131805146-131805423			Intergenic	Intergenic	Intergenic	chr2:132088801	Intergenic	FALSE	FALSE	FALSE
cg22045878	cg22045878	37	11	76082430	R	PRKRIR;PRKRIR	Body;Body						NA				PRKRIR	Body	Body	chr11:76082430	Body	FALSE	FALSE	TRUE
cg14412862	cg14412862	37	15	68028440	R	MAP2K5;MAP2K5;MAP2K5	Body;Body;Body						NA				MAP2K5	Body	Body	chr15:68028440	Body	FALSE	FALSE	FALSE
cg08718098	cg08718098	37	12	116756405	R								NA	12:115240428-115240794			Intergenic	Intergenic	Intergenic	chr12:116756405	Intergenic	TRUE	TRUE	TRUE
cg04550264	cg04550264	37	6	157466949	R	ARID1B;ARID1B	Body;Body						TRUE				ARID1B	Body	Body	chr6:157466949	Body	FALSE	FALSE	FALSE
cg26869615	cg26869615	37	11	20044639	R	NAV2;NAV2;NAV2;NAV2;NAV2	Body;Body;5'UTR;1stExon;Body						NA				NAV2	Body	Body	chr11:20044639	Body	TRUE	TRUE	FALSE
cg12540696	cg12540696	37	1	240407315	R	FMN2;FMN2	Body;Body						NA				FMN2	Body	Body	chr1:240407315	Body	FALSE	FALSE	FALSE
cg25332265	cg25332265	37	18	77194663	F	NFATC1;NFATC1;NFATC1;NFATC1;NFATC1	Body;5'UTR;Body;Body;Body	chr18:77196121-77196568	N_Shore				NA	18:75295367-75295676	18:77194532-77194721	Unclassified_Cell_type_specific	NFATC1	Body	Body	chr18:77194663	Body	FALSE	FALSE	FALSE
cg02104434	cg02104434	37	1	247694406	R	LOC148824;OR2C3	TSS1500;3'UTR	chr1:247694035-247694501	Island				NA	1:245760684-245761181			LOC148824	TSS1500	Promoter	chr1:247694406	Promoter	FALSE	FALSE	FALSE
cg18851100	cg18851100	37	22	51158550	F	SHANK3	Body	chr22:51158386-51160060	Island				NA	22:49505300-49507760			SHANK3	Body	Body	chr22:51158550	Body	FALSE	FALSE	FALSE
cg07601212	cg07601212	37	14	60823722	F								TRUE				Intergenic	Intergenic	Intergenic	chr14:60823722	Intergenic	FALSE	FALSE	FALSE
cg26514492	cg26514492	37	14	105531893	R	GPR132	TSS200						NA		14:105531503-105533362	Promoter_Associated	GPR132	TSS200	Promoter	chr14:105531893	Promoter	FALSE	FALSE	FALSE
cg14111605	cg14111605	37	8	103121217	R	NCALD;NCALD;NCALD;NCALD;NCALD;NCALD;NCALD	5'UTR;5'UTR;5'UTR;5'UTR;5'UTR;5'UTR;5'UTR						NA				NCALD	5'UTR	Promoter	chr8:103121217	Promoter	FALSE	TRUE	FALSE
cg25636466	cg25636466	37	6	46652700	F			chr6:46655262-46656738	N_Shelf				NA				Intergenic	Intergenic	Intergenic	chr6:46652700	Intergenic	FALSE	FALSE	FALSE
cg25766343	cg25766343	37	9	117247347	R	DFNB31;DFNB31;DFNB31	5'UTR;Body;Body				chr9:117247262-117247262		TRUE		9:117247129-117247484	Unclassified_Cell_type_specific	DFNB31	5'UTR	Promoter	chr9:117247347	Promoter	FALSE	FALSE	FALSE
cg11170544	cg11170544	37	1	55265060	F	TTC22;TTC22	Body;Body	chr1:55266277-55267058	N_Shore				NA				TTC22	Body	Body	chr1:55265060	Body	FALSE	FALSE	TRUE
cg18974450	cg18974450	37	16	86421336	F								NA				Intergenic	Intergenic	Intergenic	chr16:86421336	Intergenic	FALSE	FALSE	FALSE
cg09040942	cg09040942	37	7	158060003	R	PTPRN2;PTPRN2;PTPRN2	Body;Body;Body	chr7:158060894-158061100	N_Shore				NA	7:157752680-157752781			PTPRN2	Body	Body	chr7:158060003	Body	FALSE	FALSE	FALSE
cg10019121	cg10019121	37	19	39658542	F	PAK4;PAK4;PAK4;PAK4;PAK4	5'UTR;5'UTR;5'UTR;5'UTR;5'UTR	chr19:39660153-39660362	N_Shore				TRUE		19:39658353-39658587	Unclassified_Cell_type_specific	PAK4	5'UTR	Promoter	chr19:39658542	Enhancer	TRUE	FALSE	TRUE
cg11345960	cg11345960	37	21	15919951	R	SAMSN1;SAMSN1;SAMSN1	TSS1500;TSS1500;Body				chr21:15919647-15919647		NA				SAMSN1	TSS1500	Promoter	chr21:15919951	Promoter	FALSE	FALSE	FALSE
cg11388811	cg11388811	37	9	75835312	F								NA				Intergenic	Intergenic	Intergenic	chr9:75835312	Intergenic	FALSE	FALSE	FALSE
cg06244730	cg06244730	37	15	97431287	F								NA				Intergenic	Intergenic	Intergenic	chr15:97431287	Intergenic	FALSE	FALSE	FALSE
cg01819912	cg01819912	37	1	235572023	R	TBCE;TBCE	Body;Body						TRUE				TBCE	Body	Body	chr1:235572023	Body	FALSE	FALSE	TRUE
cg03295542	cg03295542	37	8	89777219	R								TRUE				Intergenic	Intergenic	Intergenic	chr8:89777219	Intergenic	FALSE	FALSE	FALSE
cg08823975	cg08823975	37	4	185724646	F	ACSL1	Body	chr4:185724434-185724647	Island				NA	4:185961429-185961641			ACSL1	Body	Body	chr4:185724646	Body	FALSE	TRUE	TRUE
cg13874405	cg13874405	37	1	65535056	R			chr1:65533592-65533965	S_Shore		chr1:65534990-65534990		NA				Intergenic	Intergenic	Intergenic	chr1:65535056	Intergenic	TRUE	FALSE	FALSE
cg19830380	cg19830380	37	17	71367613	R	SDK2	Body						NA				SDK2	Body	Body	chr17:71367613	Body	FALSE	FALSE	FALSE
cg03567055	cg03567055	37	9	84108400	F								TRUE				Intergenic	Intergenic	Intergenic	chr9:84108400	Intergenic	FALSE	FALSE	FALSE
cg15994182	cg15994182	37	2	95941774	R	PROM2;PROM2;PROM2	Body;Body;Body						NA	2:95305428-95305548			PROM2	Body	Body	chr2:95941774	Body	TRUE	FALSE	FALSE
cg00033909	cg00033909	37	7	9674902	F	PER4	Body						NA				PER4	Body	Body	chr7:9674902	Body	FALSE	FALSE	FALSE
cg00272500	cg00272500	37	1	174946178	F	RABGAP1L;RABGAP1L	Body;Body						NA				RABGAP1L	Body	Body	chr1:174946178	Body	FALSE	FALSE	FALSE
cg23434216	cg23434216	37	1	9291085	F			chr1:9294401-9295118	N_Shelf				NA				Intergenic	Intergenic	Intergenic	chr1:9291085	Intergenic	FALSE	FALSE	FALSE
cg26229715	cg26229715	37	5	134071169	R			chr5:134074083-134074494	N_Shelf				NA				Intergenic	Intergenic	Intergenic	chr5:134071169	Intergenic	FALSE	FALSE	FALSE
cg09784271	cg09784271	37	11	10845407	F								NA				Intergenic	Intergenic	Intergenic	chr11:10845407	Intergenic	FALSE	FALSE	FALSE
cg06655097	cg06655097	37	4	177455600	R								TRUE				Intergenic	Intergenic	Intergenic	chr4:177455600	Intergenic	FALSE	FALSE	FALSE
cg00840791	cg00840791	37	19	16453259	F						chr19:16453203-16453203		NA				Intergenic	Intergenic	Intergenic	chr19:16453259	Enhancer	TRUE	FALSE	TRUE
cg24178897	cg24178897	37	14	69170010	F						chr14:69169939-69169939		TRUE				Intergenic	Intergenic	Intergenic	chr14:69170010	Intergenic	FALSE	FALSE	FALSE
cg17637287	cg17637287	37	4	37983073	F	TBC1D1;TBC1D1	Body;Body	chr4:37978702-37979595	S_Shelf				NA				TBC1D1	Body	Body	chr4:37983073	Body	TRUE	FALSE	FALSE
cg24694643	cg24694643	37	14	21316867	F						chr14:21316785-21316785		NA				Intergenic	Intergenic	Intergenic	chr14:21316867	Intergenic	FALSE	FALSE	FALSE
cg17851868	cg17851868	37	2	58748306	F								TRUE				Intergenic	Intergenic	Intergenic	chr2:58748306	Intergenic	FALSE	FALSE	FALSE
cg19858214	cg19858214	37	7	134298937	F								TRUE				Intergenic	Intergenic	Intergenic	chr7:134298937	Intergenic	FALSE	FALSE	FALSE
cg16746274	cg16746274	37	14	51424212	R								NA				Intergenic	Intergenic	Intergenic	chr14:51424212	Intergenic	FALSE	FALSE	FALSE
cg20732869	cg20732869	37	11	35314759	R	SLC1A2;SLC1A2;SLC1A2	Body;Body;Body						NA				SLC1A2	Body	Body	chr11:35314759	Body	FALSE	FALSE	FALSE
cg19747271	cg19747271	37	6	28553390	R	SCAND3	Body	chr6:28554863-28555124	N_Shore				NA				SCAND3	Body	Body	chr6:28553390	Body	FALSE	FALSE	FALSE
cg02274134	cg02274134	37	11	62265051	F	AHNAK	Body				chr11:62264935-62264935		NA		11:62264578-62265127	Unclassified	AHNAK	Body	Body	chr11:62265051	Body	FALSE	FALSE	TRUE
cg12009872	cg12009872	37	15	51520739	R	CYP19A1;CYP19A1	Body;Body			low-CpG:49307849-49308066			NA		15:51520482-51520925	Unclassified_Cell_type_specific	CYP19A1	Body	Body	chr15:51520739	Body	FALSE	FALSE	FALSE
cg27132471	cg27132471	37	15	92613280	R	SLCO3A1;SLCO3A1	Body;Body					DMR	NA				SLCO3A1	Body	Body	chr15:92613280	Body	FALSE	FALSE	FALSE
cg21576941	cg21576941	37	7	117371853	F	CTTNBP2	Body				chr7:117371474-117371474		NA				CTTNBP2	Body	Body	chr7:117371853	Body	FALSE	FALSE	FALSE
cg21966860	cg21966860	37	8	145538097	R	HSF1	3'UTR						TRUE		8:145537065-145538204	Unclassified_Cell_type_specific	HSF1	3'UTR	Body	chr8:145538097	Body	TRUE	FALSE	FALSE
cg14618239	cg14618239	37	5	86417299	R	LOC101929380	Body				chr5:86417249-86417249		NA		5:86416813-86417424	Unclassified	LOC101929380	Body	Body	chr5:86417299	Body	FALSE	FALSE	FALSE
cg24493567	cg24493567	37	18	40697044	R	RIT2;RIT2	TSS1500;TSS1500						NA				RIT2	TSS1500	Promoter	chr18:40697044	Promoter	FALSE	FALSE	FALSE
cg26911830	cg26911830	37	1	157219222	F								NA				Intergenic	Intergenic	Intergenic	chr1:157219222	Intergenic	FALSE	FALSE	FALSE
cg22122068	cg22122068	37	19	39939151	R	SUPT5H;SUPT5H;SUPT5H;SUPT5H	Body;Body;Body;Body	chr19:39935931-39936638	S_Shelf				NA		19:39939119-39939358	Promoter_Associated_Cell_type_specific	SUPT5H	Body	Body	chr19:39939151	Body	FALSE	TRUE	TRUE
cg27610047	cg27610047	37	1	212767501	R	ATF3	5'UTR						NA				ATF3	5'UTR	Promoter	chr1:212767501	Promoter	FALSE	FALSE	FALSE
cg16057182	cg16057182	37	14	64662912	R	SYNE2;SYNE2;MIR548AZ	Body;Body;Body						TRUE				SYNE2	Body	Body	chr14:64662912	Enhancer	TRUE	FALSE	TRUE
cg00292004	cg00292004	37	12	124930460	R	NCOR2;NCOR2;NCOR2	Body;Body;Body	chr12:124929872-124930161	S_Shore				NA				NCOR2	Body	Body	chr12:124930460	Enhancer	TRUE	FALSE	TRUE
cg27459630	cg27459630	37	17	28019440	F	SSH2;SSH2;SSH2;SSH2	Body;Body;Body;Body				chr17:28019224-28019224		TRUE				SSH2	Body	Body	chr17:28019440	Body	FALSE	FALSE	FALSE
cg13477614	cg13477614	37	17	79396462	R	BAHCC1	Body	chr17:79393341-79393742	S_Shelf				TRUE		17:79396214-79396542	Unclassified_Cell_type_specific	BAHCC1	Body	Body	chr17:79396462	Body	FALSE	FALSE	TRUE
cg05408442	cg05408442	37	1	24691920	F	STPG1;STPG1;STPG1;STPG1	Body;Body;Body;Body				chr1:24691833-24691833		NA				STPG1	Body	Body	chr1:24691920	Body	FALSE	FALSE	FALSE
cg23250540	cg23250540	37	21	43817068	R	TMPRSS3;TMPRSS3	TSS1500;TSS1500						NA				TMPRSS3	TSS1500	Promoter	chr21:43817068	Promoter	FALSE	FALSE	FALSE
cg12621776	cg12621776	37	22	36130013	R								NA				Intergenic	Intergenic	Intergenic	chr22:36130013	Intergenic	FALSE	FALSE	FALSE
cg18569540	cg18569540	37	6	12484213	R						chr6:12484193-12484193		NA		6:12483963-12484320	Unclassified_Cell_type_specific	Intergenic	Intergenic	Intergenic	chr6:12484213	Intergenic	FALSE	FALSE	FALSE
cg19554257	cg19554257	37	12	116996931	F	MAP1LC3B2	TSS1500						TRUE	12:115481173-115481484	12:116996800-116998066	Unclassified	MAP1LC3B2	TSS1500	Promoter	chr12:116996931	Promoter	FALSE	FALSE	FALSE
cg05098991	cg05098991	37	20	49057225	R						chr20:49057048-49057048		NA				Intergenic	Intergenic	Intergenic	chr20:49057225	Intergenic	FALSE	FALSE	FALSE
cg13106758	cg13106758	37	15	101708575	R								TRUE		15:101708366-101708778	Unclassified_Cell_type_specific	Intergenic	Intergenic	Intergenic	chr15:101708575	Enhancer	TRUE	FALSE	TRUE
cg06654109	cg06654109	37	10	50819950	F	SLC18A3;CHAT;CHAT;CHAT	1stExon;TSS1500;TSS1500;5'UTR	chr10:50817601-50820356	Island				NA	10:50487044-50490384			SLC18A3	1stExon	Body	chr10:50819950	Body	FALSE	FALSE	TRUE
cg10801719	cg10801719	37	3	183245249	F	KLHL6	Body				chr3:183244954-183244954		NA				KLHL6	Body	Body	chr3:183245249	Body	FALSE	FALSE	FALSE
cg15240253	cg15240253	37	14	93192682	F	LGMN;LGMN	Body;Body				chr14:93192576-93192576		NA				LGMN	Body	Body	chr14:93192682	Body	FALSE	FALSE	FALSE
cg26349275	cg26349275	37	9	21990277	F	CDKN2A	Body	chr9:21989773-21990108	S_Shore			RDMR	NA				CDKN2A	Body	Body	chr9:21990277	Body	FALSE	FALSE	FALSE
cg13030790	cg13030790	37	21	36421503	R	RUNX1;RUNX1	5'UTR;1stExon			low-CpG:35343224-35343511			NA		21:36420876-36421962	Promoter_Associated	RUNX1	5'UTR	Promoter	chr21:36421503	Promoter	FALSE	FALSE	FALSE
cg24944092	cg24944092	37	12	12325234	F	LRP6	Body						NA				LRP6	Body	Body	chr12:12325234	Body	FALSE	FALSE	FALSE
cg18995876	cg18995876	37	8	102202943	R								TRUE				Intergenic	Intergenic	Intergenic	chr8:102202943	Intergenic	FALSE	FALSE	FALSE
cg18402182	cg18402182	37	2	72562550	R	EXOC6B	Body						NA				EXOC6B	Body	Body	chr2:72562550	Body	FALSE	FALSE	FALSE
cg22890775	cg22890775	37	6	153439690	R	RGS17	5'UTR						NA				RGS17	5'UTR	Promoter	chr6:153439690	Promoter	FALSE	FALSE	FALSE
cg05686497	cg05686497	37	5	127874587	F	FBN2	TSS1500	chr5:127872563-127874945	Island			DMR	NA	5:127901586-127902829			FBN2	TSS1500	Promoter	chr5:127874587	Promoter	FALSE	FALSE	TRUE
cg26931601	cg26931601	37	1	67030196	F	SGIP1;SGIP1	Body;Body				chr1:67029939-67029939		NA				SGIP1	Body	Body	chr1:67030196	Body	TRUE	FALSE	FALSE
cg02789847	cg02789847	37	22	46992879	R								NA				Intergenic	Intergenic	Intergenic	chr22:46992879	Intergenic	FALSE	FALSE	FALSE
cg23479242	cg23479242	37	3	28018626	F								NA				Intergenic	Intergenic	Intergenic	chr3:28018626	Intergenic	FALSE	FALSE	FALSE
cg16578085	cg16578085	37	4	127771714	R								TRUE				Intergenic	Intergenic	Intergenic	chr4:127771714	Intergenic	FALSE	FALSE	FALSE
cg22507023	cg22507023	37	17	55946195	R	CUEDC1	Body						TRUE		17:55945132-55946227	Unclassified	CUEDC1	Body	Body	chr17:55946195	Body	FALSE	FALSE	TRUE
cg23610213	cg23610213	37	6	4802019	R	CDYL;CDYL	Body;Body						TRUE		6:4801888-4802048	Promoter_Associated	CDYL	Body	Body	chr6:4802019	Body	FALSE	FALSE	FALSE
cg10334285	cg10334285	37	9	107890405	F						chr9:107890213-107890213		NA		9:107889949-107890686	Unclassified	Intergenic	Intergenic	Intergenic	chr9:107890405	Intergenic	FALSE	FALSE	TRUE
cg09687907	cg09687907	37	12	57915636	R	MBD6;DDIT3	TSS1500;TSS1500	chr12:57916322-57916810	N_Shore			RDMR	NA	12:56201822-56201937	12:57913637-57917461	Promoter_Associated	MBD6	TSS1500	Promoter	chr12:57915636	Enhancer	TRUE	FALSE	TRUE
cg03018753	cg03018753	37	17	59614018	R								NA				Intergenic	Intergenic	Intergenic	chr17:59614018	Intergenic	FALSE	TRUE	FALSE
cg15899738	cg15899738	37	7	3033579	F	CARD11	5'UTR						NA	7:3000088-3000201			CARD11	5'UTR	Promoter	chr7:3033579	Promoter	FALSE	FALSE	FALSE
cg01314930	cg01314930	37	11	119544518	R	PVRL1;PVRL1	Body;Body						NA		11:119544307-119545116	Gene_Associated	PVRL1	Body	Body	chr11:119544518	Body	FALSE	FALSE	FALSE
cg08603359	cg08603359	37	12	50374871	R								NA				Intergenic	Intergenic	Intergenic	chr12:50374871	Enhancer	TRUE	FALSE	TRUE
cg01415937	cg01415937	37	1	10134620	R	UBE4B;UBE4B	Body;Body						TRUE				UBE4B	Body	Body	chr1:10134620	Body	FALSE	FALSE	FALSE
cg18804777	cg18804777	37	1	155161833	R	MUC1;MUC1;MUC1;MUC1;MUC1;MUC1;MUC1	Body;Body;Body;Body;Body;Body;Body	chr1:155163434-155163818	N_Shore				NA				MUC1	Body	Body	chr1:155161833	Body	TRUE	TRUE	FALSE
cg27383476	cg27383476	37	21	32389551	R								NA				Intergenic	Intergenic	Intergenic	chr21:32389551	Intergenic	FALSE	FALSE	FALSE
cg00820149	cg00820149	37	9	115331505	R	KIAA1958;KIAA1958;KIAA1958	5'UTR;5'UTR;5'UTR						NA				KIAA1958	5'UTR	Promoter	chr9:115331505	Promoter	FALSE	FALSE	FALSE
cg17589098	cg17589098	37	8	22442345	F	PDLIM2;PDLIM2;PDLIM2;PDLIM2;PDLIM2;PDLIM2	ExonBnd;ExonBnd;ExonBnd;Body;Body;Body						NA				PDLIM2	ExonBnd	Body	chr8:22442345	Enhancer	TRUE	FALSE	TRUE
cg11144103	cg11144103	37	17	40561514	R	PTRF	Body	chr17:40556632-40557537	S_Shelf				NA				PTRF	Body	Body	chr17:40561514	Body	TRUE	FALSE	FALSE
cg10841756	cg10841756	37	1	161059267	F	PVRL4;PVRL4	5'UTR;1stExon						NA				PVRL4	5'UTR	Promoter	chr1:161059267	Promoter	TRUE	FALSE	FALSE
cg14065857	cg14065857	37	2	33436054	R	LTBP1;LTBP1;LTBP1;LTBP1;LTBP1	Body;Body;Body;Body;Body						TRUE				LTBP1	Body	Body	chr2:33436054	Body	FALSE	FALSE	FALSE
cg17718904	cg17718904	37	14	93570132	R	ITPK1;ITPK1;ITPK1	Body;Body;Body				chr14:93569992-93569992		NA		14:93569751-93570505	Unclassified	ITPK1	Body	Body	chr14:93570132	Body	FALSE	FALSE	FALSE
cg24193524	cg24193524	37	12	89560643	F						chr12:89560213-89560213		NA				Intergenic	Intergenic	Intergenic	chr12:89560643	Intergenic	FALSE	FALSE	FALSE
cg21664907	cg21664907	37	14	85883365	R	LINC00911;LINC00911	Body;Body						NA				LINC00911	Body	Body	chr14:85883365	Body	FALSE	FALSE	FALSE
cg20191437	cg20191437	37	1	209877382	R	HSD11B1;HSD11B1;HSD11B1	TSS1500;5'UTR;5'UTR						NA				HSD11B1	TSS1500	Promoter	chr1:209877382	Promoter	FALSE	FALSE	FALSE
cg00684531	cg00684531	37	4	1994019	R	NELFA	Body	chr4:1994662-1994872	N_Shore				NA	4:1963739-1964261			NELFA	Body	Body	chr4:1994019	Body	TRUE	FALSE	FALSE
cg01442652	cg01442652	37	4	114706330	R								TRUE				Intergenic	Intergenic	Intergenic	chr4:114706330	Intergenic	FALSE	FALSE	FALSE
cg25043496	cg25043496	37	8	142309582	R								TRUE	8:142378672-142378870	8:142309178-142310227	Gene_Associated_Cell_type_specific	Intergenic	Intergenic	Intergenic	chr8:142309582	Intergenic	TRUE	FALSE	FALSE
cg05716278	cg05716278	37	10	6221273	F	PFKFB3	Body						NA	10:6261178-6261280			PFKFB3	Body	Body	chr10:6221273	Body	FALSE	FALSE	TRUE
cg06671473	cg06671473	37	5	76795463	F								NA				Intergenic	Intergenic	Intergenic	chr5:76795463	Intergenic	FALSE	FALSE	FALSE
cg01795810	cg01795810	37	5	151327739	R								NA				Intergenic	Intergenic	Intergenic	chr5:151327739	Intergenic	FALSE	FALSE	FALSE
cg18012012	cg18012012	37	8	60881494	R								NA				Intergenic	Intergenic	Intergenic	chr8:60881494	Intergenic	FALSE	FALSE	FALSE
cg13142359	cg13142359	37	9	110310928	R						chr9:110310627-110310627		TRUE				Intergenic	Intergenic	Intergenic	chr9:110310928	Intergenic	TRUE	FALSE	FALSE
cg08319866	cg08319866	37	21	45657204	F	ICOSLG;ICOSLG;ICOSLG;ICOSLG	Body;Body;5'UTR;Body	chr21:45660202-45660414	N_Shelf				NA				ICOSLG	Body	Body	chr21:45657204	Body	FALSE	FALSE	FALSE
cg02501155	cg02501155	37	16	79263473	R								NA	16:77820871-77821262			Intergenic	Intergenic	Intergenic	chr16:79263473	Intergenic	FALSE	FALSE	FALSE
cg03297297	cg03297297	37	3	45957266	F	LZTFL1;LZTFL1	TSS200;TSS200						TRUE		3:45956727-45958036	Unclassified	LZTFL1	TSS200	Promoter	chr3:45957266	Promoter	FALSE	FALSE	FALSE
cg19831563	cg19831563	37	5	44886106	F								NA				Intergenic	Intergenic	Intergenic	chr5:44886106	Intergenic	FALSE	FALSE	FALSE
cg07354995	cg07354995	37	3	53783080	R	CACNA1D;CACNA1D;CACNA1D	Body;Body;Body						TRUE				CACNA1D	Body	Body	chr3:53783080	Body	FALSE	FALSE	FALSE
cg19894382	cg19894382	37	10	60086891	R								NA	10:59756744-59757048			Intergenic	Intergenic	Intergenic	chr10:60086891	Intergenic	FALSE	FALSE	FALSE
cg22176040	cg22176040	37	10	97201222	R	SORBS1;SORBS1;SORBS1;SORBS1;SORBS1;SORBS1;SORBS1;SORBS1;SORBS1;SORBS1;SORBS1;SORBS1	TSS1500;TSS1500;TSS1500;TSS1500;TSS1500;TSS1500;TSS1500;TSS1500;5'UTR;5'UTR;5'UTR;5'UTR						NA				SORBS1	TSS1500	Promoter	chr10:97201222	Promoter	FALSE	FALSE	FALSE
cg12427264	cg12427264	37	6	144508349	R	STX11	Body	chr6:144507826-144508697	Island				NA	6:144549540-144550429			STX11	Body	Body	chr6:144508349	Body	FALSE	FALSE	FALSE
cg19111613	cg19111613	37	1	198607822	R	PTPRC;PTPRC;PTPRC;PTPRC	TSS1500;TSS1500;TSS1500;TSS1500						NA				PTPRC	TSS1500	Promoter	chr1:198607822	Promoter	FALSE	FALSE	FALSE
cg13477627	cg13477627	37	7	24999074	R	OSBPL3	5'UTR						NA				OSBPL3	5'UTR	Promoter	chr7:24999074	Promoter	TRUE	FALSE	FALSE
cg05875421	cg05875421	37	14	91709951	F	GPR68	5'UTR						TRUE		14:91709805-91710410	Promoter_Associated	GPR68	5'UTR	Promoter	chr14:91709951	Promoter	FALSE	FALSE	FALSE
cg12640402	cg12640402	37	2	103035314	F	IL18RAP;IL18RAP	1stExon;5'UTR						NA				IL18RAP	1stExon	Body	chr2:103035314	Body	FALSE	FALSE	FALSE
cg17862837	cg17862837	37	2	28550531	R	BRE;BRE;BRE;BRE;BRE	3'UTR;3'UTR;Body;Body;3'UTR						TRUE				BRE	3'UTR	Body	chr2:28550531	Enhancer	TRUE	FALSE	TRUE
cg15438904	cg15438904	37	3	68052590	R	FAM19A1;FAM19A1	TSS1500;5'UTR						NA				FAM19A1	TSS1500	Promoter	chr3:68052590	Promoter	FALSE	FALSE	FALSE
cg08111847	cg08111847	37	9	86088428	R	FRMD3;FRMD3	Body;Body						NA				FRMD3	Body	Body	chr9:86088428	Body	FALSE	FALSE	FALSE
cg14591730	cg14591730	37	11	65902164	R	PACS1	Body						NA		11:65901274-65902351	Unclassified	PACS1	Body	Body	chr11:65902164	Body	FALSE	FALSE	FALSE
cg14640661	cg14640661	37	1	29299015	F	EPB41;EPB41;EPB41;EPB41;EPB41;EPB41	5'UTR;5'UTR;5'UTR;5'UTR;5'UTR;5'UTR						NA				EPB41	5'UTR	Promoter	chr1:29299015	Promoter	FALSE	FALSE	FALSE
cg17342483	cg17342483	37	18	74331820	R	LINC00683	Body						NA	18:72460693-72461600			LINC00683	Body	Body	chr18:74331820	Body	TRUE	TRUE	TRUE
cg19804889	cg19804889	37	3	29691496	F	RBMS3;RBMS3;RBMS3;RBMS3;RBMS3	Body;Body;Body;Body;Body						NA				RBMS3	Body	Body	chr3:29691496	Body	FALSE	FALSE	FALSE
cg11586894	cg11586894	37	5	115827928	F	SEMA6A;SEMA6A	Body;Body						NA				SEMA6A	Body	Body	chr5:115827928	Body	FALSE	FALSE	FALSE
cg14346631	cg14346631	37	9	40071873	R								NA				Intergenic	Intergenic	Intergenic	chr9:40071873	Intergenic	FALSE	FALSE	FALSE
cg17140497	cg17140497	37	5	142563177	F	ARHGAP26;ARHGAP26	Body;Body				chr5:142562980-142562980		NA		5:142563085-142563332	Unclassified_Cell_type_specific	ARHGAP26	Body	Body	chr5:142563177	Body	FALSE	FALSE	FALSE
cg09740078	cg09740078	37	14	27333210	R								NA				Intergenic	Intergenic	Intergenic	chr14:27333210	Intergenic	FALSE	FALSE	FALSE
cg17438633	cg17438633	37	16	29836727	R	MVP;MVP	5'UTR;5'UTR				chr16:29836551-29836551		NA		16:29836628-29837084	Unclassified	MVP	5'UTR	Promoter	chr16:29836727	Promoter	FALSE	FALSE	FALSE
cg14982733	cg14982733	37	11	110019705	R	ZC3H12C	Body						TRUE				ZC3H12C	Body	Body	chr11:110019705	Body	FALSE	FALSE	FALSE
cg17410736	cg17410736	37	12	47670644	F						chr12:47670448-47670448		NA		12:47670438-47671077	Unclassified_Cell_type_specific	Intergenic	Intergenic	Intergenic	chr12:47670644	Intergenic	FALSE	FALSE	TRUE
cg02950026	cg02950026	37	9	95371328	F	CENPP;CENPP;CENPP	Body;Body;Body						TRUE				CENPP	Body	Body	chr9:95371328	Enhancer	TRUE	FALSE	TRUE
cg04299649	cg04299649	37	1	55835511	R								NA				Intergenic	Intergenic	Intergenic	chr1:55835511	Intergenic	FALSE	FALSE	FALSE
cg14984649	cg14984649	37	1	85101435	R	C1orf180	TSS1500						NA				C1orf180	TSS1500	Promoter	chr1:85101435	Promoter	FALSE	FALSE	FALSE
cg17873048	cg17873048	37	17	46697700	F			chr17:46697413-46697701	Island			RDMR	NA				Intergenic	Intergenic	Intergenic	chr17:46697700	Intergenic	TRUE	FALSE	FALSE
cg24028809	cg24028809	37	6	153414101	R	RGS17	5'UTR						TRUE		6:153413946-153414218	Unclassified_Cell_type_specific	RGS17	5'UTR	Promoter	chr6:153414101	Promoter	FALSE	FALSE	FALSE
cg04905373	cg04905373	37	1	234571615	R	TARBP1	Body						NA				TARBP1	Body	Body	chr1:234571615	Body	FALSE	FALSE	FALSE
cg03425812	cg03425812	37	15	45005363	R	B2M	Body	chr15:45003460-45004345	S_Shore		chr15:45005185-45005185		NA				B2M	Body	Body	chr15:45005363	Body	TRUE	TRUE	FALSE
cg23895801	cg23895801	37	6	138153378	R	LOC100130476	Body						NA				LOC100130476	Body	Body	chr6:138153378	Body	FALSE	FALSE	FALSE
cg09429735	cg09429735	37	3	71752026	F	EIF4E3;EIF4E3;EIF4E3;EIF4E3	Body;5'UTR;5'UTR;5'UTR						TRUE		3:71751338-71752334	Promoter_Associated_Cell_type_specific	EIF4E3	Body	Body	chr3:71752026	Body	FALSE	FALSE	FALSE
cg08857994	cg08857994	37	2	130763641	F			chr2:130763483-130763764	Island				NA	2:130479970-130480234			Intergenic	Intergenic	Intergenic	chr2:130763641	Intergenic	FALSE	FALSE	FALSE
cg21414092	cg21414092	37	15	81248254	F	MESDC2;MESDC2	Body;Body						NA				MESDC2	Body	Body	chr15:81248254	Body	FALSE	FALSE	FALSE
cg12249345	cg12249345	37	19	45316493	F	BCAM;BCAM	Body;Body	chr19:45316492-45316842	Island				NA		19:45316306-45317061	Unclassified	BCAM	Body	Body	chr19:45316493	Body	FALSE	FALSE	FALSE
cg09744420	cg09744420	37	6	144508571	F	STX11	Body	chr6:144507826-144508697	Island				NA	6:144549540-144550429			STX11	Body	Body	chr6:144508571	Body	FALSE	FALSE	FALSE
cg25819103	cg25819103	37	11	63906050	R	MACROD1	Body						NA	11:63662587-63662722			MACROD1	Body	Body	chr11:63906050	Body	FALSE	FALSE	FALSE
cg26100256	cg26100256	37	17	35631408	F	ACACA;ACACA;ACACA;ACACA;ACACA	Body;Body;Body;Body;Body						TRUE				ACACA	Body	Body	chr17:35631408	Body	FALSE	FALSE	FALSE
cg13264234	cg13264234	37	7	116152240	F						chr7:116152142-116152142		TRUE				Intergenic	Intergenic	Intergenic	chr7:116152240	Intergenic	TRUE	TRUE	FALSE
cg22420514	cg22420514	37	7	157997479	F	PTPRN2;PTPRN2;PTPRN2	Body;Body;Body	chr7:157996642-157997027	S_Shore				NA				PTPRN2	Body	Body	chr7:157997479	Body	FALSE	FALSE	FALSE
cg25897930	cg25897930	37	3	45957319	R	LZTFL1;LZTFL1	TSS200;TSS200						TRUE		3:45956727-45958036	Unclassified	LZTFL1	TSS200	Promoter	chr3:45957319	Promoter	FALSE	FALSE	FALSE
cg11120154	cg11120154	37	8	101455661	R						chr8:101455424-101455424		TRUE		8:101455453-101455849	Unclassified_Cell_type_specific	Intergenic	Intergenic	Intergenic	chr8:101455661	Intergenic	FALSE	FALSE	FALSE
cg20550193	cg20550193	37	9	117255937	F	DFNB31;DFNB31;DFNB31	5'UTR;Body;Body						NA				DFNB31	5'UTR	Promoter	chr9:117255937	Promoter	FALSE	FALSE	FALSE
cg15002683	cg15002683	37	18	60967463	R	BCL2	Body						NA				BCL2	Body	Body	chr18:60967463	Body	FALSE	FALSE	FALSE
cg20793897	cg20793897	37	2	200025325	R								TRUE				Intergenic	Intergenic	Intergenic	chr2:200025325	Intergenic	FALSE	FALSE	FALSE
cg22811817	cg22811817	37	1	230404249	F	GALNT2	Body						NA	1:228470872-228470927	1:230404178-230404849	Unclassified	GALNT2	Body	Body	chr1:230404249	Body	FALSE	FALSE	FALSE
cg04045639	cg04045639	37	2	195959235	F								NA				Intergenic	Intergenic	Intergenic	chr2:195959235	Intergenic	FALSE	FALSE	FALSE
cg14978691	cg14978691	37	7	98978748	F	ARPC1B	5'UTR				chr7:98978423-98978423		NA		7:98978291-98979067	Promoter_Associated	ARPC1B	5'UTR	Promoter	chr7:98978748	Promoter	FALSE	FALSE	FALSE
cg23913963	cg23913963	37	1	17766917	F	RCC2	TSS1500	chr1:17764072-17765811	S_Shore				NA	1:17639424-17639505	1:17766694-17767257	Promoter_Associated	RCC2	TSS1500	Promoter	chr1:17766917	Promoter	FALSE	FALSE	TRUE
cg16224951	cg16224951	37	6	31528154	R								TRUE		6:31527646-31528349	Unclassified	Intergenic	Intergenic	Intergenic	chr6:31528154	Enhancer	TRUE	FALSE	TRUE
cg04743294	cg04743294	37	20	62641886	R	PRPF6	Body						TRUE				PRPF6	Body	Body	chr20:62641886	Body	FALSE	FALSE	FALSE
cg09384035	cg09384035	37	8	104131768	F								TRUE				Intergenic	Intergenic	Intergenic	chr8:104131768	Intergenic	FALSE	FALSE	FALSE
cg24598495	cg24598495	37	13	37064804	F								NA				Intergenic	Intergenic	Intergenic	chr13:37064804	Intergenic	FALSE	FALSE	FALSE
cg26978172	cg26978172	37	6	31696223	F	DDAH2	Body	chr6:31695894-31698245	Island				NA	6:31803930-31805132			DDAH2	Body	Body	chr6:31696223	Body	FALSE	FALSE	FALSE
cg14698665	cg14698665	37	5	11389290	R	CTNND2	Body	chr5:11384681-11385521	S_Shelf				NA				CTNND2	Body	Body	chr5:11389290	Body	FALSE	FALSE	FALSE
cg23035323	cg23035323	37	3	194248017	F						chr3:194247870-194247870		NA		3:194247974-194248178	Unclassified	Intergenic	Intergenic	Intergenic	chr3:194248017	Intergenic	FALSE	FALSE	FALSE
cg20703790	cg20703790	37	7	154708774	R			chr7:154705746-154706046	S_Shelf				NA				Intergenic	Intergenic	Intergenic	chr7:154708774	Intergenic	FALSE	FALSE	TRUE
cg20293874	cg20293874	37	22	29070191	R	TTC28	Body						NA		22:29070022-29070331	Unclassified	TTC28	Body	Body	chr22:29070191	Body	FALSE	FALSE	FALSE
cg12815355	cg12815355	37	2	75894077	F	C2orf3	Body						TRUE				C2orf3	Body	Body	chr2:75894077	Body	TRUE	TRUE	FALSE
cg17724336	cg17724336	37	20	30824492	F	POFUT1;MIR1825	3'UTR;TSS1500						NA				POFUT1	3'UTR	Body	chr20:30824492	Body	FALSE	FALSE	FALSE
cg05892794	cg05892794	37	4	127950240	R								NA				Intergenic	Intergenic	Intergenic	chr4:127950240	Intergenic	FALSE	FALSE	FALSE
cg13430534	cg13430534	37	1	28994700	R	GMEB1;GMEB1	TSS1500;TSS1500						NA				GMEB1	TSS1500	Promoter	chr1:28994700	Promoter	FALSE	TRUE	FALSE
cg23489671	cg23489671	37	10	14614245	F	FAM107B;FAM107B;FAM107B;FAM107B;FAM107B;FAM107B;FAM107B;FAM107B;FAM107B;FAM107B;FAM107B	TSS200;TSS200;TSS200;TSS200;TSS200;1stExon;5'UTR;5'UTR;5'UTR;Body;5'UTR						NA		10:14613935-14614430	Promoter_Associated_Cell_type_specific	FAM107B	TSS200	Promoter	chr10:14614245	Promoter	FALSE	FALSE	TRUE
cg25909885	cg25909885	37	11	19372012	R	NAV2	TSS1500	chr11:19366653-19368234	S_Shelf				NA				NAV2	TSS1500	Promoter	chr11:19372012	Promoter	FALSE	FALSE	FALSE
cg06654691	cg06654691	37	17	40825980	R	PLEKHH3	Body	chr17:40827975-40828659	N_Shore				TRUE	17:38079241-38079522	17:40825287-40826678	Unclassified	PLEKHH3	Body	Body	chr17:40825980	Body	TRUE	FALSE	FALSE
cg00025331	cg00025331	37	2	145147350	R	ZEB2;ZEB2	Body;Body	chr2:145147123-145147476	Island				TRUE	2:144863652-144863984			ZEB2	Body	Body	chr2:145147350	Body	FALSE	FALSE	FALSE
cg10815291	cg10815291	37	19	22611500	F								NA	19:22402374-22403383			Intergenic	Intergenic	Intergenic	chr19:22611500	Intergenic	TRUE	FALSE	FALSE
cg08752726	cg08752726	37	21	36254259	R	RUNX1;RUNX1;RUNX1	Body;Body;Body				chr21:36254204-36254204		NA				RUNX1	Body	Body	chr21:36254259	Body	FALSE	FALSE	FALSE
cg15754112	cg15754112	37	10	78864253	F	KCNMA1;KCNMA1;KCNMA1;KCNMA1	Body;Body;Body;Body						TRUE				KCNMA1	Body	Body	chr10:78864253	Body	FALSE	FALSE	FALSE
cg08398184	cg08398184	37	9	131755527	R	NUP188	Body						NA		9:131755278-131755927	Gene_Associated_Cell_type_specific	NUP188	Body	Body	chr9:131755527	Body	FALSE	FALSE	FALSE
cg03717503	cg03717503	37	16	86734176	R								NA	16:85291602-85291725			Intergenic	Intergenic	Intergenic	chr16:86734176	Intergenic	FALSE	FALSE	FALSE
cg24261491	cg24261491	37	14	70183541	F						chr14:70183177-70183177		NA				Intergenic	Intergenic	Intergenic	chr14:70183541	Enhancer	TRUE	FALSE	TRUE
cg16783186	cg16783186	37	2	30516374	R								TRUE				Intergenic	Intergenic	Intergenic	chr2:30516374	Intergenic	FALSE	FALSE	FALSE
cg12765376	cg12765376	37	8	6502531	R	MCPH1-AS1	Body						NA		8:6502456-6502655	Unclassified_Cell_type_specific	MCPH1-AS1	Body	Body	chr8:6502531	Body	FALSE	FALSE	FALSE
cg16580762	cg16580762	37	19	8634137	F	MYO1F	Body				chr19:8634080-8634080		NA		19:8633988-8634719	Unclassified	MYO1F	Body	Body	chr19:8634137	Body	FALSE	FALSE	FALSE
cg03251356	cg03251356	37	6	7151709	R	RREB1;RREB1;RREB1;RREB1	5'UTR;5'UTR;5'UTR;5'UTR						TRUE				RREB1	5'UTR	Promoter	chr6:7151709	Enhancer	TRUE	FALSE	TRUE
cg14155027	cg14155027	37	4	106888581	F	NPNT	Body						TRUE				NPNT	Body	Body	chr4:106888581	Body	TRUE	TRUE	FALSE
cg15012214	cg15012214	37	3	56810320	R	ARHGEF3;ARHGEF3;ARHGEF3	Body;Body;TSS1500						NA				ARHGEF3	Body	Body	chr3:56810320	Body	FALSE	FALSE	TRUE
cg07655227	cg07655227	37	13	110033778	F								NA				Intergenic	Intergenic	Intergenic	chr13:110033778	Intergenic	FALSE	FALSE	FALSE
cg08082548	cg08082548	37	18	57514472	R								NA		18:57514365-57514564	Unclassified_Cell_type_specific	Intergenic	Intergenic	Intergenic	chr18:57514472	Intergenic	FALSE	FALSE	FALSE
cg10963817	cg10963817	37	13	60012125	R								NA				Intergenic	Intergenic	Intergenic	chr13:60012125	Intergenic	FALSE	FALSE	FALSE
cg04423472	cg04423472	37	4	190503022	R								NA				Intergenic	Intergenic	Intergenic	chr4:190503022	Intergenic	FALSE	FALSE	FALSE
cg18758923	cg18758923	37	12	63126696	R	PPM1H	Body						NA				PPM1H	Body	Body	chr12:63126696	Body	FALSE	FALSE	FALSE
cg03241448	cg03241448	37	11	64626091	F	EHD1;EHD1;EHD1	Body;Body;Body	chr11:64621207-64622246	S_Shelf		chr11:64625998-64625998		NA				EHD1	Body	Body	chr11:64626091	Body	FALSE	FALSE	FALSE
cg18868182	cg18868182	37	10	60086874	R								NA	10:59756744-59757048			Intergenic	Intergenic	Intergenic	chr10:60086874	Intergenic	FALSE	FALSE	FALSE
cg11989256	cg11989256	37	2	169952127	R	DHRS9;DHRS9;DHRS9;DHRS9	Body;Body;Body;Body						NA				DHRS9	Body	Body	chr2:169952127	Body	FALSE	FALSE	FALSE
cg19457556	cg19457556	37	10	62494027	F	ANK3	TSS1500	chr10:62492785-62493376	S_Shore				NA				ANK3	TSS1500	Promoter	chr10:62494027	Promoter	FALSE	TRUE	TRUE
cg05655221	cg05655221	37	1	47755150	F	STIL;STIL;STIL;STIL;STIL;STIL	Body;Body;Body;Body;Body;Body						NA		1:47755073-47755231	Unclassified_Cell_type_specific	STIL	Body	Body	chr1:47755150	Body	FALSE	FALSE	FALSE
cg11795053	cg11795053	37	2	138399663	F	THSD7B	Body						NA				THSD7B	Body	Body	chr2:138399663	Body	FALSE	FALSE	FALSE
cg05773958	cg05773958	37	4	168004573	R	SPOCK3;SPOCK3	Body;Body						NA				SPOCK3	Body	Body	chr4:168004573	Body	FALSE	FALSE	FALSE
cg23261919	cg23261919	37	10	135072960	F			chr10:135075001-135075452	N_Shelf		chr10:135072735-135072735		TRUE		10:135072839-135073125	Unclassified_Cell_type_specific	Intergenic	Intergenic	Intergenic	chr10:135072960	Intergenic	FALSE	FALSE	FALSE
cg14711997	cg14711997	37	7	150652864	F	KCNH2;KCNH2;KCNH2;KCNH2	5'UTR;Body;Body;1stExon	chr7:150652807-150653080	Island	high-CpG:150283794-150283891			TRUE	7:150283797-150284001			KCNH2	5'UTR	Promoter	chr7:150652864	Promoter	FALSE	FALSE	FALSE
cg15360181	cg15360181	37	3	143567492	R	SLC9A9	TSS200						TRUE		3:143567212-143567525	Unclassified	SLC9A9	TSS200	Promoter	chr3:143567492	Promoter	TRUE	TRUE	FALSE
cg11300147	cg11300147	37	12	7596703	R	CD163L1	1stExon	chr12:7592406-7593030	S_Shelf				NA				CD163L1	1stExon	Body	chr12:7596703	Body	FALSE	FALSE	FALSE
cg27300045	cg27300045	37	19	47610813	R	ZC3H4	Body	chr19:47614408-47614661	N_Shelf				TRUE		19:47610799-47611360	Promoter_Associated	ZC3H4	Body	Body	chr19:47610813	Body	FALSE	FALSE	TRUE
cg01735410	cg01735410	37	16	58888325	R								NA				Intergenic	Intergenic	Intergenic	chr16:58888325	Intergenic	FALSE	FALSE	FALSE
cg13570883	cg13570883	37	13	99562886	R	DOCK9;DOCK9;DOCK9;DOCK9	Body;Body;Body;Body				chr13:99562711-99562711		NA		13:99562718-99563062	Unclassified_Cell_type_specific	DOCK9	Body	Body	chr13:99562886	Enhancer	TRUE	FALSE	TRUE
cg18113094	cg18113094	37	7	91187346	R								NA				Intergenic	Intergenic	Intergenic	chr7:91187346	Intergenic	FALSE	FALSE	FALSE
cg26120960	cg26120960	37	3	47918946	R	MAP4;MAP4	Body;Body						NA				MAP4	Body	Body	chr3:47918946	Body	FALSE	FALSE	FALSE
cg18182617	cg18182617	37	4	175090953	R	LOC101928509	Body						NA				LOC101928509	Body	Body	chr4:175090953	Body	FALSE	FALSE	FALSE
cg01652514	cg01652514	37	13	114831142	F	RASA3	Body				chr13:114830489-114830489	RDMR	TRUE		13:114830702-114831785	Promoter_Associated	RASA3	Body	Body	chr13:114831142	Enhancer	TRUE	FALSE	TRUE
cg25380707	cg25380707	37	15	86660946	R	LINC01584	TSS1500						NA				LINC01584	TSS1500	Promoter	chr15:86660946	Promoter	FALSE	FALSE	FALSE
cg17630073	cg17630073	37	8	131007500	F	FAM49B;FAM49B	Body;Body				chr8:131007390-131007390		NA		8:131007366-131007784	Promoter_Associated_Cell_type_specific	FAM49B	Body	Body	chr8:131007500	Body	TRUE	FALSE	FALSE
cg25914821	cg25914821	37	8	128899514	R								NA				Intergenic	Intergenic	Intergenic	chr8:128899514	Intergenic	FALSE	FALSE	FALSE
cg01464849	cg01464849	37	3	160120481	F	SMC4;SMC4;SMC4;SMC4;SMC4;SMC4	ExonBnd;ExonBnd;ExonBnd;Body;Body;Body	chr3:160117012-160118878	S_Shore				NA				SMC4	ExonBnd	Body	chr3:160120481	Body	FALSE	FALSE	FALSE
cg08749917	cg08749917	37	3	186915320	R	RTP1	1stExon	chr3:186917411-186917756	N_Shelf				NA				RTP1	1stExon	Body	chr3:186915320	Body	FALSE	FALSE	FALSE
cg07386385	cg07386385	37	16	80745088	F	CDYL2	Body						NA				CDYL2	Body	Body	chr16:80745088	Body	FALSE	FALSE	FALSE
cg16267979	cg16267979	37	10	8100114	R	GATA3;GATA3	Body;Body	chr10:8100384-8100768	N_Shore			RDMR	TRUE				GATA3	Body	Body	chr10:8100114	Body	TRUE	TRUE	FALSE
cg02100294	cg02100294	37	9	17631795	F	SH3GL2	Body						NA				SH3GL2	Body	Body	chr9:17631795	Body	FALSE	FALSE	FALSE
cg01611115	cg01611115	37	18	2978833	F	LPIN2	5'UTR						NA				LPIN2	5'UTR	Promoter	chr18:2978833	Promoter	TRUE	TRUE	TRUE
cg16612874	cg16612874	37	14	100531331	R	EVL	TSS1500						NA				EVL	TSS1500	Promoter	chr14:100531331	Promoter	FALSE	FALSE	FALSE
cg13495026	cg13495026	37	5	90765776	R								NA				Intergenic	Intergenic	Intergenic	chr5:90765776	Intergenic	FALSE	FALSE	FALSE
cg22461611	cg22461611	37	2	191903412	F	STAT4;STAT4	Body;Body						TRUE				STAT4	Body	Body	chr2:191903412	Body	FALSE	FALSE	TRUE
cg10539002	cg10539002	37	10	117061032	F	ATRNL1	Body						NA				ATRNL1	Body	Body	chr10:117061032	Body	FALSE	FALSE	FALSE
cg15934004	cg15934004	37	7	3919928	R	SDK1	Body						NA	7:3886454-3886621			SDK1	Body	Body	chr7:3919928	Body	FALSE	FALSE	FALSE
cg25345789	cg25345789	37	8	50425076	F								NA				Intergenic	Intergenic	Intergenic	chr8:50425076	Intergenic	FALSE	FALSE	FALSE
cg10466675	cg10466675	37	1	212214107	F	DTL;DTL;DTL	5'UTR;Body;Body						NA				DTL	5'UTR	Promoter	chr1:212214107	Promoter	FALSE	FALSE	FALSE
cg23138413	cg23138413	37	8	49320596	R						chr8:49320367-49320367		TRUE				Intergenic	Intergenic	Intergenic	chr8:49320596	Intergenic	FALSE	FALSE	FALSE
cg16897462	cg16897462	37	17	77910840	F			chr17:77914639-77914882	N_Shelf				TRUE				Intergenic	Intergenic	Intergenic	chr17:77910840	Intergenic	FALSE	FALSE	FALSE
cg23189410	cg23189410	37	3	147125712	F	ZIC4;ZIC1	TSS1500;TSS1500	chr3:147126988-147128999	N_Shore			RDMR	TRUE				ZIC4	TSS1500	Promoter	chr3:147125712	Promoter	FALSE	FALSE	FALSE
cg23052776	cg23052776	37	14	71609158	F								TRUE				Intergenic	Intergenic	Intergenic	chr14:71609158	Intergenic	FALSE	FALSE	FALSE
cg05845376	cg05845376	37	5	140683632	F	SLC25A2	TSS200	chr5:140683195-140683773	Island				NA	5:140663361-140663957			SLC25A2	TSS200	Promoter	chr5:140683632	Promoter	FALSE	FALSE	FALSE
cg10608681	cg10608681	37	5	37723176	F	WDR70	Body						TRUE				WDR70	Body	Body	chr5:37723176	Body	FALSE	FALSE	FALSE
cg12553083	cg12553083	37	1	108492681	F	VAV3	Body						NA				VAV3	Body	Body	chr1:108492681	Body	FALSE	FALSE	FALSE
cg03447908	cg03447908	37	3	45076599	R	CLEC3B	Body	chr3:45077069-45077690	N_Shore				NA		3:45076360-45076774	Unclassified_Cell_type_specific	CLEC3B	Body	Body	chr3:45076599	Body	FALSE	FALSE	TRUE
cg20510225	cg20510225	37	9	5389291	F	PLGRKT	Body						NA				PLGRKT	Body	Body	chr9:5389291	Body	FALSE	FALSE	FALSE
cg25193114	cg25193114	37	8	119001969	F	EXT1	Body						NA				EXT1	Body	Body	chr8:119001969	Body	FALSE	FALSE	FALSE
cg15034764	cg15034764	37	13	38144270	F	POSTN;POSTN;POSTN;POSTN;POSTN;POSTN;POSTN	Body;Body;Body;Body;Body;Body;Body						NA				POSTN	Body	Body	chr13:38144270	Body	FALSE	FALSE	FALSE
cg23066221	cg23066221	37	5	49726029	F	EMB	Body						NA				EMB	Body	Body	chr5:49726029	Body	FALSE	FALSE	FALSE
cg23468332	cg23468332	37	4	32464318	F								NA				Intergenic	Intergenic	Intergenic	chr4:32464318	Intergenic	FALSE	FALSE	FALSE
cg23808568	cg23808568	37	1	230686492	R								NA				Intergenic	Intergenic	Intergenic	chr1:230686492	Intergenic	FALSE	FALSE	FALSE
cg20141227	cg20141227	37	7	116066544	F								TRUE				Intergenic	Intergenic	Intergenic	chr7:116066544	Intergenic	FALSE	FALSE	FALSE
cg20290367	cg20290367	37	17	20060457	R	CYTSB;CYTSB;CYTSB;CYTSB	Body;Body;Body;Body	chr17:20059028-20060060	S_Shore			RDMR	NA				CYTSB	Body	Body	chr17:20060457	Body	FALSE	FALSE	TRUE
cg14570632	cg14570632	37	9	137243592	R	RXRA	Body						NA	9:136383394-136383531			RXRA	Body	Body	chr9:137243592	Body	FALSE	FALSE	TRUE
cg01830792	cg01830792	37	5	5057705	F	LINC01020	Body						TRUE				LINC01020	Body	Body	chr5:5057705	Body	FALSE	FALSE	FALSE
cg24622817	cg24622817	37	22	40859826	R	MKL1;MKL1;MKL1;MKL1	TSS1500;5'UTR;5'UTR;5'UTR						NA		22:40859763-40859988	Promoter_Associated_Cell_type_specific	MKL1	TSS1500	Promoter	chr22:40859826	Promoter	FALSE	FALSE	FALSE
cg12027068	cg12027068	37	3	159176057	R	SCHIP1	Body						TRUE				SCHIP1	Body	Body	chr3:159176057	Body	FALSE	FALSE	FALSE
cg13242768	cg13242768	37	4	58290665	F	LOC101928851	TSS1500						NA				LOC101928851	TSS1500	Promoter	chr4:58290665	Promoter	FALSE	FALSE	FALSE
cg26872543	cg26872543	37	14	61910902	F	PRKCH	Body						NA				PRKCH	Body	Body	chr14:61910902	Body	FALSE	FALSE	FALSE
cg23635546	cg23635546	37	1	20802470	F								TRUE				Intergenic	Intergenic	Intergenic	chr1:20802470	Intergenic	TRUE	TRUE	TRUE
cg07791803	cg07791803	37	8	34343944	F								TRUE				Intergenic	Intergenic	Intergenic	chr8:34343944	Intergenic	FALSE	FALSE	FALSE
cg24984358	cg24984358	37	11	131361559	F	NTM	Body						NA				NTM	Body	Body	chr11:131361559	Body	FALSE	FALSE	FALSE
cg09993145	cg09993145	37	1	25291905	R	RUNX3	TSS1500						NA		1:25291322-25292142	Unclassified	RUNX3	TSS1500	Promoter	chr1:25291905	Promoter	FALSE	FALSE	FALSE
cg21871669	cg21871669	37	12	10184080	R	LOC102724020;CLEC9A	TSS1500;5'UTR						NA				LOC102724020	TSS1500	Promoter	chr12:10184080	Promoter	FALSE	FALSE	FALSE
cg03861089	cg03861089	37	4	3036239	R	GRK4;GRK4;GRK4;GRK4	Body;Body;Body;Body						NA				GRK4	Body	Body	chr4:3036239	Body	FALSE	FALSE	FALSE
cg21081735	cg21081735	37	2	70322465	F								TRUE		2:70322326-70322759	Promoter_Associated	Intergenic	Intergenic	Intergenic	chr2:70322465	Intergenic	TRUE	FALSE	FALSE
cg12048965	cg12048965	37	10	3848384	F						chr10:3848037-3848037		TRUE		10:3848183-3848418	Promoter_Associated	Intergenic	Intergenic	Intergenic	chr10:3848384	Enhancer	TRUE	FALSE	TRUE
cg06648780	cg06648780	37	3	105133817	F	ALCAM	Body						TRUE				ALCAM	Body	Body	chr3:105133817	Body	FALSE	FALSE	FALSE
cg19709977	cg19709977	37	6	111412593	F	SLC16A10	Body	chr6:111408426-111409484	S_Shelf				NA				SLC16A10	Body	Body	chr6:111412593	Body	FALSE	FALSE	FALSE
cg17286200	cg17286200	37	16	25060966	R						chr16:25060889-25060889		NA		16:25060613-25061293	Unclassified_Cell_type_specific	Intergenic	Intergenic	Intergenic	chr16:25060966	Intergenic	TRUE	TRUE	FALSE
cg19961980	cg19961980	37	7	55063854	R						chr7:55063666-55063666		TRUE				Intergenic	Intergenic	Intergenic	chr7:55063854	Intergenic	FALSE	FALSE	FALSE
cg00320414	cg00320414	37	17	43380215	R	MAP3K14	5'UTR						NA		17:43380083-43380370	Promoter_Associated_Cell_type_specific	MAP3K14	5'UTR	Promoter	chr17:43380215	Promoter	FALSE	FALSE	FALSE
cg11565786	cg11565786	37	5	31944970	R	PDZD2	Body						TRUE				PDZD2	Body	Body	chr5:31944970	Body	FALSE	FALSE	FALSE
cg23654401	cg23654401	37	7	55606442	F	VOPP1	Body						TRUE				VOPP1	Body	Body	chr7:55606442	Body	FALSE	FALSE	FALSE
cg25549122	cg25549122	37	16	25138449	F	LCMT1;LCMT1	Body;Body						TRUE		16:25137693-25138628	Unclassified	LCMT1	Body	Body	chr16:25138449	Body	FALSE	FALSE	FALSE
cg17944300	cg17944300	37	7	68899546	R								NA		7:68899374-68899586	Unclassified_Cell_type_specific	Intergenic	Intergenic	Intergenic	chr7:68899546	Intergenic	FALSE	FALSE	FALSE
cg07285237	cg07285237	37	6	139447669	R								TRUE				Intergenic	Intergenic	Intergenic	chr6:139447669	Intergenic	FALSE	FALSE	FALSE
cg20540904	cg20540904	37	15	93267571	R								NA				Intergenic	Intergenic	Intergenic	chr15:93267571	Intergenic	FALSE	FALSE	FALSE
cg18758889	cg18758889	37	10	12841556	R	CAMK1D;CAMK1D	Body;Body						TRUE				CAMK1D	Body	Body	chr10:12841556	Body	FALSE	FALSE	FALSE
cg25928474	cg25928474	37	17	48716301	F	ABCC3;ABCC3	Body;Body	chr17:48712050-48712705	S_Shelf				NA				ABCC3	Body	Body	chr17:48716301	Enhancer	TRUE	FALSE	TRUE
cg16470539	cg16470539	37	17	29641473	R	EVI2B;NF1;NF1	TSS1500;Body;Body						NA				EVI2B	TSS1500	Promoter	chr17:29641473	Promoter	FALSE	FALSE	FALSE
cg08986840	cg08986840	37	8	38409865	R								TRUE				Intergenic	Intergenic	Intergenic	chr8:38409865	Intergenic	FALSE	FALSE	FALSE
cg04546181	cg04546181	37	2	127933555	F								TRUE	2:127650025-127650124			Intergenic	Intergenic	Intergenic	chr2:127933555	Intergenic	FALSE	FALSE	FALSE
cg11197281	cg11197281	37	15	90324455	R			chr15:90319583-90320476	S_Shelf		chr15:90324413-90324413		NA				Intergenic	Intergenic	Intergenic	chr15:90324455	Intergenic	FALSE	FALSE	FALSE
cg15348720	cg15348720	37	12	20557716	R	PDE3A	Body						NA				PDE3A	Body	Body	chr12:20557716	Body	FALSE	FALSE	FALSE
cg19159011	cg19159011	37	7	50348870	R	IKZF1	5'UTR					RDMR	TRUE				IKZF1	5'UTR	Promoter	chr7:50348870	Promoter	FALSE	FALSE	FALSE
cg09763644	cg09763644	37	1	207103660	R	PIGR	3'UTR						NA				PIGR	3'UTR	Body	chr1:207103660	Body	TRUE	FALSE	FALSE
cg22117188	cg22117188	37	3	52347940	F						chr3:52347800-52347800		TRUE		3:52347661-52348114	Unclassified_Cell_type_specific	Intergenic	Intergenic	Intergenic	chr3:52347940	Intergenic	FALSE	FALSE	FALSE
cg02452639	cg02452639	37	1	116710227	R			chr1:116710157-116710546	Island				TRUE	1:116511728-116512802			Intergenic	Intergenic	Intergenic	chr1:116710227	Intergenic	FALSE	FALSE	FALSE
cg16129795	cg16129795	37	18	54953397	F								NA				Intergenic	Intergenic	Intergenic	chr18:54953397	Intergenic	FALSE	FALSE	FALSE
cg16019721	cg16019721	37	11	6666267	R	DCHS1	5'UTR						NA				DCHS1	5'UTR	Promoter	chr11:6666267	Promoter	FALSE	FALSE	FALSE
cg01367905	cg01367905	37	22	37930248	F								NA				Intergenic	Intergenic	Intergenic	chr22:37930248	Intergenic	FALSE	FALSE	FALSE
cg10642548	cg10642548	37	10	77165750	R	C10orf41;C10orf41	Body;Body	chr10:77155128-77169600	Island			RDMR	NA	10:76835624-76835782			C10orf41	Body	Body	chr10:77165750	Body	TRUE	TRUE	FALSE
cg17852026	cg17852026	37	10	31077499	R			chr10:31073835-31074433	S_Shelf				NA				Intergenic	Intergenic	Intergenic	chr10:31077499	Intergenic	FALSE	FALSE	FALSE
cg16990945	cg16990945	37	18	74832261	R	MBP;MBP	5'UTR;5'UTR	chr18:74832039-74832282	Island				NA	18:72961088-72961378			MBP	5'UTR	Promoter	chr18:74832261	Promoter	TRUE	TRUE	TRUE
cg23998524	cg23998524	37	9	36119601	R	RECK	Body						NA				RECK	Body	Body	chr9:36119601	Body	FALSE	FALSE	FALSE
cg06095396	cg06095396	37	2	201465291	R	AOX1	Body						TRUE				AOX1	Body	Body	chr2:201465291	Body	FALSE	FALSE	FALSE
cg04070685	cg04070685	37	10	75534560	F	FUT11;FUT11	Body;Body	chr10:75531970-75532817	S_Shore				NA				FUT11	Body	Body	chr10:75534560	Body	FALSE	FALSE	TRUE
cg11606195	cg11606195	37	12	124145110	F	GTF2H3	3'UTR						NA				GTF2H3	3'UTR	Body	chr12:124145110	Body	FALSE	FALSE	FALSE
cg06867863	cg06867863	37	2	66159330	R							DMR	NA				Intergenic	Intergenic	Intergenic	chr2:66159330	Intergenic	FALSE	FALSE	FALSE
cg26314722	cg26314722	37	1	234867300	R								TRUE		1:234866520-234867621	Unclassified	Intergenic	Intergenic	Intergenic	chr1:234867300	Intergenic	FALSE	FALSE	FALSE
cg07605285	cg07605285	37	10	26680729	R			chr10:26680634-26680999	Island				NA	10:26720588-26721319			Intergenic	Intergenic	Intergenic	chr10:26680729	Intergenic	FALSE	FALSE	FALSE
cg26345770	cg26345770	37	15	69972079	R	PCAT29;PCAT29	Body;Body						NA		15:69972010-69972172	Unclassified_Cell_type_specific	PCAT29	Body	Body	chr15:69972079	Body	FALSE	FALSE	FALSE
cg14369318	cg14369318	37	4	30759285	R	PCDH7	Body						TRUE				PCDH7	Body	Body	chr4:30759285	Body	FALSE	FALSE	FALSE
cg23592421	cg23592421	37	14	105147461	F			chr14:105144247-105144503	S_Shelf	low-CpG:104218487-104218845			NA				Intergenic	Intergenic	Intergenic	chr14:105147461	Enhancer	TRUE	FALSE	TRUE
cg07235066	cg07235066	37	15	76013321	R								NA				Intergenic	Intergenic	Intergenic	chr15:76013321	Intergenic	FALSE	FALSE	FALSE
cg10236261	cg10236261	37	12	110573183	F	IFT81;IFT81;IFT81	Body;Body;Body						TRUE				IFT81	Body	Body	chr12:110573183	Body	FALSE	FALSE	FALSE
cg04015004	cg04015004	37	19	45157730	R	MIR4531;PVR;PVR;PVR;PVR	TSS1500;Body;Body;Body;Body						NA		19:45157619-45158171	Gene_Associated	MIR4531	TSS1500	Promoter	chr19:45157730	Promoter	FALSE	FALSE	FALSE
cg02431308	cg02431308	37	3	46228491	R						chr3:46228445-46228445		NA				Intergenic	Intergenic	Intergenic	chr3:46228491	Intergenic	FALSE	FALSE	FALSE
cg22518417	cg22518417	37	16	67192409	R	FBXL8;TRADD	TSS1500;5'UTR	chr16:67193546-67194039	N_Shore				NA				FBXL8	TSS1500	Promoter	chr16:67192409	Promoter	FALSE	FALSE	FALSE
cg10163536	cg10163536	37	4	174845485	R								NA				Intergenic	Intergenic	Intergenic	chr4:174845485	Intergenic	FALSE	FALSE	FALSE
cg25876586	cg25876586	37	8	75260202	R			chr8:75262521-75263044	N_Shelf				NA				Intergenic	Intergenic	Intergenic	chr8:75260202	Intergenic	FALSE	FALSE	FALSE
cg11429795	cg11429795	37	16	64447072	R								NA				Intergenic	Intergenic	Intergenic	chr16:64447072	Intergenic	FALSE	FALSE	FALSE
cg13261438	cg13261438	37	8	50424983	F								NA				Intergenic	Intergenic	Intergenic	chr8:50424983	Intergenic	FALSE	FALSE	FALSE
cg14846627	cg14846627	37	5	147184720	F								TRUE				Intergenic	Intergenic	Intergenic	chr5:147184720	Intergenic	FALSE	FALSE	FALSE
cg19409133	cg19409133	37	1	28843744	F	SNHG3-RCC1;RCC1;SNHG3-RCC1;RCC1;SNHG3-RCC1;RCC1	Body;TSS1500;Body;TSS1500;5'UTR;TSS1500	chr1:28844653-28845293	N_Shore				NA				SNHG3-RCC1	Body	Body	chr1:28843744	Body	FALSE	FALSE	FALSE
cg00981330	cg00981330	37	6	114556847	F	LOC101927768	Body						NA				LOC101927768	Body	Body	chr6:114556847	Body	FALSE	FALSE	FALSE
cg14205864	cg14205864	37	13	113841719	R	PCID2;PCID2;PCID2	Body;Body;Body						TRUE	13:112889688-112889801			PCID2	Body	Body	chr13:113841719	Body	FALSE	FALSE	FALSE
cg00301372	cg00301372	37	2	139654347	R								NA				Intergenic	Intergenic	Intergenic	chr2:139654347	Intergenic	FALSE	FALSE	FALSE
cg11239115	cg11239115	37	12	79521178	F	SYT1;SYT1;SYT1;SYT1	5'UTR;5'UTR;5'UTR;5'UTR						NA				SYT1	5'UTR	Promoter	chr12:79521178	Promoter	FALSE	FALSE	FALSE
cg04252942	cg04252942	37	22	43315336	F	PACSIN2;PACSIN2;PACSIN2	5'UTR;5'UTR;5'UTR				chr22:43315293-43315293		NA				PACSIN2	5'UTR	Promoter	chr22:43315336	Promoter	FALSE	FALSE	TRUE
cg18280057	cg18280057	37	8	125741158	F	MTSS1	TSS1500	chr8:125739685-125741266	Island				NA	8:125809815-125810528			MTSS1	TSS1500	Promoter	chr8:125741158	Promoter	TRUE	TRUE	TRUE
cg16576285	cg16576285	37	12	719645	F	NINJ2;NINJ2;NINJ2	TSS200;Body;5'UTR	chr12:718174-718505	S_Shore				NA		12:719407-719929	Unclassified_Cell_type_specific	NINJ2	TSS200	Promoter	chr12:719645	Enhancer	TRUE	FALSE	TRUE
cg18814255	cg18814255	37	6	4944137	F	CDYL;CDYL;CDYL;CDYL	Body;Body;Body;Body						NA				CDYL	Body	Body	chr6:4944137	Body	FALSE	FALSE	FALSE
cg23486701	cg23486701	37	2	54789491	R	SPTBN1;SPTBN1	Body;Body	chr2:54785026-54785969	S_Shelf				NA				SPTBN1	Body	Body	chr2:54789491	Body	TRUE	FALSE	FALSE
cg11594770	cg11594770	37	3	43221815	R								TRUE		3:43221475-43222015	Unclassified_Cell_type_specific	Intergenic	Intergenic	Intergenic	chr3:43221815	Enhancer	TRUE	FALSE	TRUE
cg08922756	cg08922756	37	1	229339734	R								NA				Intergenic	Intergenic	Intergenic	chr1:229339734	Intergenic	FALSE	FALSE	FALSE
cg00179272	cg00179272	37	1	112050099	F	TMIGD3;TMIGD3	Body;Body				chr1:112050044-112050044		NA				TMIGD3	Body	Body	chr1:112050099	Enhancer	TRUE	FALSE	TRUE
cg25860096	cg25860096	37	11	66411147	R	RBM4;RBM4;RBM14-RBM4;RBM14-RBM4;RBM4	Body;Body;Body;Body;Body	chr11:66410925-66411587	Island				NA	11:66167542-66168161			RBM4	Body	Body	chr11:66411147	Body	FALSE	TRUE	TRUE
cg09948419	cg09948419	37	7	45019965	F	MYO1G	TSS1500						TRUE		7:45019870-45020107	Unclassified	MYO1G	TSS1500	Promoter	chr7:45019965	Promoter	FALSE	FALSE	FALSE
cg17143945	cg17143945	37	12	117354631	R	FBXW8;FBXW8	Body;Body						TRUE				FBXW8	Body	Body	chr12:117354631	Body	FALSE	FALSE	FALSE
cg22178983	cg22178983	37	4	80449767	R	LINC00989	Body						NA				LINC00989	Body	Body	chr4:80449767	Body	FALSE	FALSE	FALSE
cg00403484	cg00403484	37	9	36030087	R						chr9:36029822-36029822		TRUE				Intergenic	Intergenic	Intergenic	chr9:36030087	Intergenic	FALSE	FALSE	FALSE
cg05238478	cg05238478	37	3	59545600	F						chr3:59545502-59545502		TRUE				Intergenic	Intergenic	Intergenic	chr3:59545600	Intergenic	FALSE	FALSE	FALSE
cg10728351	cg10728351	37	4	122628020	F								TRUE				Intergenic	Intergenic	Intergenic	chr4:122628020	Intergenic	FALSE	FALSE	FALSE
cg15124215	cg15124215	37	4	172734426	F	GALNTL6	TSS200	chr4:172733734-172735118	Island				NA	4:172970322-172971904			GALNTL6	TSS200	Promoter	chr4:172734426	Promoter	FALSE	FALSE	FALSE
cg14080050	cg14080050	37	9	33159025	R	B4GALT1	Body				chr9:33159013-33159013		TRUE				B4GALT1	Body	Body	chr9:33159025	Body	TRUE	FALSE	FALSE
cg19956494	cg19956494	37	5	141245946	F	PCDH1;PCDH1;PCDH1;PCDH1	TSS200;Body;Body;Body						NA				PCDH1	TSS200	Promoter	chr5:141245946	Promoter	TRUE	FALSE	FALSE
cg16740886	cg16740886	37	1	9593025	F								NA				Intergenic	Intergenic	Intergenic	chr1:9593025	Intergenic	TRUE	FALSE	FALSE
cg00805193	cg00805193	37	20	62609362	R	SAMD10	Body	chr20:62610126-62611163	N_Shore				NA		20:62608808-62609455	Promoter_Associated_Cell_type_specific	SAMD10	Body	Body	chr20:62609362	Body	FALSE	FALSE	FALSE
cg00515954	cg00515954	37	12	99548504	F	ANKS1B;ANKS1B;ANKS1B	TSS200;TSS200;Body						TRUE				ANKS1B	TSS200	Promoter	chr12:99548504	Promoter	FALSE	FALSE	FALSE
cg10657965	cg10657965	37	7	101888125	R	CUX1;CUX1;CUX1	Body;Body;Body	chr7:101891665-101892634	N_Shelf				NA				CUX1	Body	Body	chr7:101888125	Body	FALSE	FALSE	FALSE
cg11791052	cg11791052	37	4	98064236	R								TRUE				Intergenic	Intergenic	Intergenic	chr4:98064236	Intergenic	FALSE	FALSE	FALSE
cg07633212	cg07633212	37	15	80165215	R	MTHFS;MTHFS;MTHFS;ST20-MTHFS	Body;Body;Body;Body				chr15:80164886-80164886		NA				MTHFS	Body	Body	chr15:80165215	Body	FALSE	FALSE	FALSE
cg17464436	cg17464436	37	1	184922883	R	FAM129A	Body				chr1:184922808-184922808		TRUE				FAM129A	Body	Body	chr1:184922883	Body	FALSE	FALSE	FALSE
cg06230137	cg06230137	37	3	118277529	R								NA				Intergenic	Intergenic	Intergenic	chr3:118277529	Intergenic	FALSE	FALSE	FALSE
cg15166900	cg15166900	37	3	69132709	F	ARL6IP5	TSS1500	chr3:69134086-69134479	N_Shore				NA				ARL6IP5	TSS1500	Promoter	chr3:69132709	Promoter	FALSE	FALSE	FALSE
cg16326777	cg16326777	37	4	80885735	R	ANTXR2	Body	chr4:80885844-80886148	N_Shore			RDMR	TRUE	4:81104591-81105315			ANTXR2	Body	Body	chr4:80885735	Body	FALSE	TRUE	FALSE
cg26571490	cg26571490	37	2	3352606	F	TSSC1	Body				chr2:3352595-3352595		NA				TSSC1	Body	Body	chr2:3352606	Body	TRUE	TRUE	TRUE
cg20416769	cg20416769	37	1	209824825	F	LAMB3;LAMB3;LAMB3	5'UTR;5'UTR;TSS200						NA				LAMB3	5'UTR	Promoter	chr1:209824825	Promoter	FALSE	FALSE	FALSE
cg10704086	cg10704086	37	1	199826512	F						chr1:199826452-199826452		NA				Intergenic	Intergenic	Intergenic	chr1:199826512	Intergenic	FALSE	FALSE	FALSE
cg13864543	cg13864543	37	6	117558887	F								NA				Intergenic	Intergenic	Intergenic	chr6:117558887	Intergenic	FALSE	FALSE	FALSE
cg13504432	cg13504432	37	5	50005536	R	PARP8;PARP8;PARP8	Body;Body;Body						NA				PARP8	Body	Body	chr5:50005536	Body	FALSE	FALSE	FALSE
cg00566858	cg00566858	37	20	5046778	R						chr20:5046140-5046140		TRUE				Intergenic	Intergenic	Intergenic	chr20:5046778	Intergenic	FALSE	FALSE	FALSE
cg17147589	cg17147589	37	1	54639076	R	CYB5RL	3'UTR						TRUE				CYB5RL	3'UTR	Body	chr1:54639076	Enhancer	TRUE	FALSE	TRUE
cg16157364	cg16157364	37	14	45036519	F								NA				Intergenic	Intergenic	Intergenic	chr14:45036519	Intergenic	FALSE	FALSE	FALSE
cg18774001	cg18774001	37	18	13609424	F	LDLRAD4;LDLRAD4	Body;Body				chr18:13609005-13609005		NA		18:13609003-13609553	Unclassified_Cell_type_specific	LDLRAD4	Body	Body	chr18:13609424	Body	FALSE	FALSE	FALSE
cg25514244	cg25514244	37	13	114122903	R	DCUN1D2	Body						TRUE				DCUN1D2	Body	Body	chr13:114122903	Body	FALSE	FALSE	FALSE
cg14375976	cg14375976	37	13	29098268	F								NA		13:29098215-29098304	Unclassified_Cell_type_specific	Intergenic	Intergenic	Intergenic	chr13:29098268	Intergenic	FALSE	FALSE	FALSE
cg03537711	cg03537711	37	3	35722850	R	ARPP21;ARPP21;ARPP21;ARPP21;ARPP21;ARPP21;ARPP21;ARPP21	5'UTR;5'UTR;5'UTR;5'UTR;5'UTR;5'UTR;5'UTR;5'UTR						NA				ARPP21	5'UTR	Promoter	chr3:35722850	Promoter	FALSE	FALSE	FALSE
cg09369939	cg09369939	37	2	47629162	F	MSH2;MSH2	TSS1500;TSS1500	chr2:47630067-47630791	N_Shore				NA				MSH2	TSS1500	Promoter	chr2:47629162	Promoter	FALSE	TRUE	TRUE
cg03113038	cg03113038	37	16	85181211	R								NA	16:83738603-83738781			Intergenic	Intergenic	Intergenic	chr16:85181211	Intergenic	FALSE	FALSE	FALSE
cg01107874	cg01107874	37	10	77165618	R	C10orf41;C10orf41	Body;Body	chr10:77155128-77169600	Island			RDMR	NA	10:76835624-76835782			C10orf41	Body	Body	chr10:77165618	Body	TRUE	TRUE	FALSE
cg05492387	cg05492387	37	4	99298930	F	RAP1GDS1;RAP1GDS1;RAP1GDS1;RAP1GDS1;RAP1GDS1;RAP1GDS1	Body;Body;Body;Body;Body;Body						TRUE				RAP1GDS1	Body	Body	chr4:99298930	Body	FALSE	FALSE	FALSE
cg02609480	cg02609480	37	21	46971551	F			chr21:46974786-46975048	N_Shelf				NA		21:46971274-46971564	Unclassified_Cell_type_specific	Intergenic	Intergenic	Intergenic	chr21:46971551	Intergenic	FALSE	FALSE	FALSE
cg19239041	cg19239041	37	20	4795444	F	RASSF2;RASSF2	5'UTR;5'UTR						TRUE		20:4794041-4795740	Promoter_Associated	RASSF2	5'UTR	Promoter	chr20:4795444	Promoter	TRUE	TRUE	FALSE
cg19683913	cg19683913	37	2	17042517	R								NA				Intergenic	Intergenic	Intergenic	chr2:17042517	Intergenic	FALSE	FALSE	FALSE
cg17970299	cg17970299	37	12	54772804	R	ZNF385A;ZNF385A;ZNF385A	Body;Body;Body	chr12:54772687-54773028	Island				TRUE	12:53058993-53059324	12:54772271-54774021	Unclassified	ZNF385A	Body	Body	chr12:54772804	Body	FALSE	FALSE	FALSE
cg05487134	cg05487134	37	17	40489569	F	STAT3;STAT3;STAT3	Body;Body;Body			low-CpG:37743015-37743401			NA		17:40489416-40489920	Unclassified	STAT3	Body	Body	chr17:40489569	Body	FALSE	FALSE	FALSE
cg20005705	cg20005705	37	10	6297801	R								NA	10:6337698-6337918			Intergenic	Intergenic	Intergenic	chr10:6297801	Intergenic	FALSE	FALSE	FALSE
cg11591310	cg11591310	37	12	12874295	F	CDKN1B	3'UTR	chr12:12876630-12879002	N_Shelf				NA		12:12874065-12874483	Promoter_Associated	CDKN1B	3'UTR	Body	chr12:12874295	Body	TRUE	FALSE	FALSE
cg03592759	cg03592759	37	17	5598081	R								NA				Intergenic	Intergenic	Intergenic	chr17:5598081	Intergenic	FALSE	FALSE	FALSE
cg07961310	cg07961310	37	1	176625103	R	PAPPA2;PAPPA2	Body;Body						NA				PAPPA2	Body	Body	chr1:176625103	Body	FALSE	FALSE	FALSE
cg07890238	cg07890238	37	8	8182454	R	PRAGMIN	Body						TRUE	8:8219864-8220158			PRAGMIN	Body	Body	chr8:8182454	Body	FALSE	TRUE	TRUE
cg04731695	cg04731695	37	8	11532774	F			chr8:11536767-11538961	N_Shelf				NA				Intergenic	Intergenic	Intergenic	chr8:11532774	Intergenic	FALSE	FALSE	FALSE
cg14986890	cg14986890	37	3	158427635	R	RARRES1;RARRES1	Body;Body						TRUE				RARRES1	Body	Body	chr3:158427635	Body	FALSE	FALSE	FALSE
cg24888102	cg24888102	37	1	154709488	R	KCNN3;KCNN3;KCNN3	Body;Body;Body						NA				KCNN3	Body	Body	chr1:154709488	Body	FALSE	FALSE	FALSE
cg21029505	cg21029505	37	16	83586029	R	CDH13;CDH13;CDH13;CDH13	Body;Body;Body;Body						NA				CDH13	Body	Body	chr16:83586029	Body	FALSE	FALSE	FALSE
cg01076827	cg01076827	37	14	21785459	R	RPGRIP1	Body						NA				RPGRIP1	Body	Body	chr14:21785459	Body	FALSE	FALSE	FALSE
cg02390954	cg02390954	37	5	15620858	R	FBXL7;FBXL7	Body;5'UTR						NA				FBXL7	Body	Body	chr5:15620858	Body	FALSE	FALSE	FALSE
cg25438961	cg25438961	37	14	54307520	F								NA				Intergenic	Intergenic	Intergenic	chr14:54307520	Intergenic	FALSE	FALSE	FALSE
cg27317179	cg27317179	37	9	100870993	F	TRIM14;TRIM14	Body;Body						NA		9:100870786-100871208	Unclassified	TRIM14	Body	Body	chr9:100870993	Body	FALSE	FALSE	FALSE
cg03820867	cg03820867	37	3	18782758	R						chr3:18782585-18782585		NA		3:18782247-18782985	Unclassified	Intergenic	Intergenic	Intergenic	chr3:18782758	Intergenic	TRUE	FALSE	FALSE
cg07911961	cg07911961	37	12	70083193	R	BEST3;BEST3	Body;TSS200						TRUE				BEST3	Body	Body	chr12:70083193	Body	FALSE	FALSE	FALSE
cg24566580	cg24566580	37	6	80397764	F	SH3BGRL2	Body						NA				SH3BGRL2	Body	Body	chr6:80397764	Body	FALSE	FALSE	TRUE
cg02299500	cg02299500	37	9	129811405	R	RALGPS1;RALGPS1;RALGPS1;RALGPS1	Body;Body;Body;Body						NA				RALGPS1	Body	Body	chr9:129811405	Body	TRUE	FALSE	FALSE
cg01927645	cg01927645	37	15	75423359	R						chr15:75423357-75423357		NA				Intergenic	Intergenic	Intergenic	chr15:75423359	Intergenic	FALSE	FALSE	FALSE
cg14304765	cg14304765	37	5	7979501	R								NA				Intergenic	Intergenic	Intergenic	chr5:7979501	Intergenic	FALSE	FALSE	FALSE
cg25701076	cg25701076	37	15	88484067	F	NTRK3;NTRK3;NTRK3	Body;Body;Body						NA				NTRK3	Body	Body	chr15:88484067	Body	FALSE	FALSE	FALSE
cg12123059	cg12123059	37	5	6829734	F								NA				Intergenic	Intergenic	Intergenic	chr5:6829734	Intergenic	FALSE	FALSE	FALSE
cg08775375	cg08775375	37	8	10454154	R								NA	8:10491510-10491582			Intergenic	Intergenic	Intergenic	chr8:10454154	Intergenic	FALSE	FALSE	FALSE
cg19787448	cg19787448	37	17	69295698	R								TRUE				Intergenic	Intergenic	Intergenic	chr17:69295698	Intergenic	FALSE	FALSE	FALSE
cg06728055	cg06728055	37	3	149294286	R	WWTR1;WWTR1;WWTR1	Body;Body;Body						TRUE				WWTR1	Body	Body	chr3:149294286	Body	TRUE	FALSE	FALSE
cg00366659	cg00366659	37	10	13752399	R	FRMD4A	Body						NA				FRMD4A	Body	Body	chr10:13752399	Body	FALSE	FALSE	FALSE
cg18787224	cg18787224	37	7	130645353	R	LINC-PINT;LINC-PINT;LINC-PINT;LINC-PINT;LINC-PINT;LINC-PINT;LINC-PINT;LINC-PINT	Body;Body;Body;Body;Body;Body;Body;Body				chr7:130645057-130645057		NA		7:130644603-130645443	Promoter_Associated	LINC-PINT	Body	Body	chr7:130645353	Body	TRUE	FALSE	FALSE
cg27008646	cg27008646	37	3	4873200	R	ITPR1;ITPR1;ITPR1	Body;Body;Body						TRUE		3:4872445-4873512	Unclassified	ITPR1	Body	Body	chr3:4873200	Body	FALSE	FALSE	FALSE
cg00578917	cg00578917	37	21	27945542	F	CYYR1;CYYR1	1stExon;5'UTR	chr21:27945010-27945646	Island				NA	21:26866900-26867488			CYYR1	1stExon	Body	chr21:27945542	Body	TRUE	TRUE	FALSE
cg00957466	cg00957466	37	20	43984001	F								TRUE				Intergenic	Intergenic	Intergenic	chr20:43984001	Intergenic	FALSE	FALSE	FALSE
cg13251913	cg13251913	37	16	57673268	R	ADGRG1;ADGRG1;ADGRG1;ADGRG1;ADGRG1;ADGRG1;ADGRG1;ADGRG1;ADGRG1;ADGRG1;ADGRG1;ADGRG1;ADGRG1	1stExon;1stExon;5'UTR;5'UTR;5'UTR;5'UTR;5'UTR;5'UTR;5'UTR;5'UTR;5'UTR;5'UTR;5'UTR						NA				ADGRG1	1stExon	Body	chr16:57673268	Body	TRUE	TRUE	TRUE
cg10448972	cg10448972	37	5	19240799	R								NA				Intergenic	Intergenic	Intergenic	chr5:19240799	Intergenic	FALSE	FALSE	FALSE
cg05848650	cg05848650	37	3	192610840	R	MB21D2	Body						NA				MB21D2	Body	Body	chr3:192610840	Body	TRUE	TRUE	FALSE
cg02565235	cg02565235	37	22	27041155	R						chr22:27041081-27041081		NA	22:25371145-25371268	22:27040837-27042301	Unclassified	Intergenic	Intergenic	Intergenic	chr22:27041155	Intergenic	TRUE	TRUE	FALSE
cg06697175	cg06697175	37	11	110047230	F								TRUE				Intergenic	Intergenic	Intergenic	chr11:110047230	Intergenic	FALSE	FALSE	FALSE
cg23941688	cg23941688	37	17	2616018	R	CLUH	TSS1500	chr17:2614320-2615630	S_Shore				NA	17:2561071-2562829			CLUH	TSS1500	Promoter	chr17:2616018	Promoter	FALSE	TRUE	FALSE
cg08868976	cg08868976	37	2	110884555	R	NPHP1;NPHP1;NPHP1;NPHP1	Body;Body;Body;Body						NA				NPHP1	Body	Body	chr2:110884555	Body	FALSE	FALSE	FALSE
cg06824394	cg06824394	37	7	86846535	F	C7orf23	Body	chr7:86848911-86850024	N_Shelf				NA		7:86845998-86846851	Promoter_Associated	C7orf23	Body	Body	chr7:86846535	Body	TRUE	TRUE	TRUE
cg12559197	cg12559197	37	5	76654783	R	PDE8B;PDE8B;PDE8B;PDE8B;PDE8B	Body;Body;Body;Body;Body						TRUE				PDE8B	Body	Body	chr5:76654783	Body	FALSE	FALSE	FALSE
cg19530728	cg19530728	37	1	45279132	R	BTBD19	Body	chr1:45278765-45279644	Island				NA	1:45051387-45052291	1:45278964-45279885	Promoter_Associated	BTBD19	Body	Body	chr1:45279132	Body	TRUE	TRUE	FALSE
cg19685205	cg19685205	37	12	8672038	R	CLEC4D	Body						NA				CLEC4D	Body	Body	chr12:8672038	Body	FALSE	FALSE	FALSE
cg20929291	cg20929291	37	1	17393569	F	PADI2	3'UTR						NA				PADI2	3'UTR	Body	chr1:17393569	Body	FALSE	FALSE	FALSE
cg01945701	cg01945701	37	17	48396564	R								NA				Intergenic	Intergenic	Intergenic	chr17:48396564	Intergenic	FALSE	FALSE	FALSE
cg13398715	cg13398715	37	10	72692264	R								NA				Intergenic	Intergenic	Intergenic	chr10:72692264	Intergenic	FALSE	FALSE	FALSE
cg22513691	cg22513691	37	1	10738664	F	CASZ1;CASZ1	Body;Body						NA	1:10661138-10661252			CASZ1	Body	Body	chr1:10738664	Body	TRUE	FALSE	FALSE
cg01983188	cg01983188	37	4	176497462	F								NA				Intergenic	Intergenic	Intergenic	chr4:176497462	Intergenic	FALSE	FALSE	FALSE
cg16754081	cg16754081	37	16	70438465	F	ST3GAL2	5'UTR						NA		16:70437799-70438653	Unclassified	ST3GAL2	5'UTR	Promoter	chr16:70438465	Promoter	FALSE	FALSE	TRUE
cg16635123	cg16635123	37	3	13028650	F	IQSEC1	Body						TRUE				IQSEC1	Body	Body	chr3:13028650	Body	TRUE	FALSE	FALSE
cg10829451	cg10829451	37	14	62036827	F	FLJ22447;LOC101927780;LOC101927780	TSS1500;Body;Body						NA		14:62036505-62036978	Unclassified_Cell_type_specific	FLJ22447	TSS1500	Promoter	chr14:62036827	Enhancer	TRUE	FALSE	TRUE
cg23682214	cg23682214	37	2	133573291	F	MIR7853;NCKAP5;NCKAP5	Body;Body;Body						NA				MIR7853	Body	Body	chr2:133573291	Body	FALSE	FALSE	FALSE
cg04892182	cg04892182	37	1	33231382	R	KIAA1522	Body						NA	1:33003893-33003970			KIAA1522	Body	Body	chr1:33231382	Enhancer	TRUE	FALSE	TRUE
cg12370583	cg12370583	37	2	22562190	R								NA				Intergenic	Intergenic	Intergenic	chr2:22562190	Intergenic	FALSE	FALSE	FALSE
cg03819134	cg03819134	37	5	957584	F			chr5:958785-959172	N_Shore				TRUE	5:1010475-1010610	5:957117-957904	Unclassified	Intergenic	Intergenic	Intergenic	chr5:957584	Intergenic	FALSE	FALSE	TRUE
cg23873338	cg23873338	37	10	50966569	F	OGDHL;OGDHL;OGDHL	Body;5'UTR;Body	chr10:50969658-50970605	N_Shelf				NA				OGDHL	Body	Body	chr10:50966569	Body	TRUE	FALSE	FALSE
cg03714522	cg03714522	37	7	150822902	R	AGAP3	Body	chr7:150822654-150823387	Island				NA	7:150453598-150454416	7:150822381-150823186	Gene_Associated	AGAP3	Body	Body	chr7:150822902	Body	FALSE	TRUE	FALSE
cg10089865	cg10089865	37	10	8100286	F	GATA3;GATA3	Body;Body	chr10:8100384-8100768	N_Shore			RDMR	TRUE				GATA3	Body	Body	chr10:8100286	Body	TRUE	FALSE	FALSE
cg24567196	cg24567196	37	3	18782489	F								NA		3:18782247-18782985	Unclassified	Intergenic	Intergenic	Intergenic	chr3:18782489	Intergenic	FALSE	FALSE	FALSE
cg07622474	cg07622474	37	1	247706151	F	GCSAML;GCSAML;GCSAML;GCSAML;GCSAML;GCSAML	5'UTR;5'UTR;5'UTR;5'UTR;5'UTR;5'UTR						NA				GCSAML	5'UTR	Promoter	chr1:247706151	Promoter	FALSE	FALSE	FALSE
cg18244892	cg18244892	37	4	71058556	R								NA				Intergenic	Intergenic	Intergenic	chr4:71058556	Intergenic	FALSE	FALSE	FALSE
cg11625986	cg11625986	37	8	19372890	F	CSGALNACT1;CSGALNACT1;CSGALNACT1	Body;5'UTR;5'UTR						NA				CSGALNACT1	Body	Body	chr8:19372890	Body	FALSE	FALSE	FALSE
cg13591848	cg13591848	37	10	102789894	R	SFXN3;PDZD7	TSS1500;Body	chr10:102789777-102789994	Island				NA	10:102779781-102779984			SFXN3	TSS1500	Promoter	chr10:102789894	Promoter	FALSE	FALSE	FALSE
cg25655189	cg25655189	37	14	78609989	F								NA				Intergenic	Intergenic	Intergenic	chr14:78609989	Intergenic	FALSE	FALSE	FALSE
cg02070740	cg02070740	37	1	146763914	R	CHD1L	Body						TRUE				CHD1L	Body	Body	chr1:146763914	Body	FALSE	FALSE	FALSE
cg14864148	cg14864148	37	11	73053649	R	ARHGEF17	Body	chr11:73053648-73054302	Island				NA				ARHGEF17	Body	Body	chr11:73053649	Body	FALSE	TRUE	TRUE
cg08160496	cg08160496	37	5	33632020	R	ADAMTS12	Body						NA				ADAMTS12	Body	Body	chr5:33632020	Body	FALSE	FALSE	FALSE
cg18857467	cg18857467	37	1	32787489	F	HDAC1	Body						NA		1:32787474-32787886	Gene_Associated_Cell_type_specific	HDAC1	Body	Body	chr1:32787489	Body	FALSE	FALSE	FALSE
cg22686277	cg22686277	37	2	43011506	R	HAAO	Body						NA				HAAO	Body	Body	chr2:43011506	Body	FALSE	FALSE	TRUE
cg24873961	cg24873961	37	1	247694557	F	LOC148824;OR2C3	TSS1500;3'UTR	chr1:247694035-247694501	S_Shore				NA	1:245760684-245761181			LOC148824	TSS1500	Promoter	chr1:247694557	Promoter	FALSE	FALSE	FALSE
cg17435610	cg17435610	37	22	38731297	F	LOC400927-CSNK1E	5'UTR						TRUE				LOC400927-CSNK1E	5'UTR	Promoter	chr22:38731297	Promoter	FALSE	FALSE	FALSE
cg15439747	cg15439747	37	6	34876941	R	ANKS1A	Body						NA				ANKS1A	Body	Body	chr6:34876941	Body	FALSE	FALSE	TRUE
cg19475870	cg19475870	37	5	27038605	R	CDH9;CDH9	1stExon;5'UTR						NA				CDH9	1stExon	Body	chr5:27038605	Body	FALSE	FALSE	FALSE
cg09123897	cg09123897	37	11	9774828	R								NA				Intergenic	Intergenic	Intergenic	chr11:9774828	Intergenic	FALSE	FALSE	FALSE
cg25887684	cg25887684	37	11	66411149	R	RBM4;RBM4;RBM14-RBM4;RBM14-RBM4;RBM4	Body;Body;Body;Body;Body	chr11:66410925-66411587	Island				NA	11:66167542-66168161			RBM4	Body	Body	chr11:66411149	Body	FALSE	TRUE	TRUE
cg01265860	cg01265860	37	21	36256316	F	RUNX1;RUNX1;RUNX1	Body;Body;Body	chr21:36258952-36259472	N_Shelf				NA				RUNX1	Body	Body	chr21:36256316	Body	FALSE	FALSE	FALSE
cg01196118	cg01196118	37	3	13028592	F	IQSEC1	Body						TRUE				IQSEC1	Body	Body	chr3:13028592	Body	FALSE	FALSE	FALSE
cg02576157	cg02576157	37	8	5366910	R								NA				Intergenic	Intergenic	Intergenic	chr8:5366910	Intergenic	FALSE	FALSE	FALSE
cg10167235	cg10167235	37	14	100807646	F	WARS;WARS;WARS;WARS	Body;Body;Body;Body						TRUE				WARS	Body	Body	chr14:100807646	Body	TRUE	FALSE	FALSE
cg14013040	cg14013040	37	9	112852486	R	AKAP2;PALM2-AKAP2;PALM2-AKAP2	Body;Body;Body						TRUE				AKAP2	Body	Body	chr9:112852486	Body	TRUE	TRUE	TRUE
cg05324121	cg05324121	37	14	50988384	F	MAP4K5;MAP4K5	Body;Body				chr14:50988191-50988191		TRUE				MAP4K5	Body	Body	chr14:50988384	Body	FALSE	FALSE	FALSE
cg18674306	cg18674306	37	12	6483152	F	LTBR;SCNN1A;SCNN1A;SCNN1A	TSS1500;Body;Body;Body						NA				LTBR	TSS1500	Promoter	chr12:6483152	Promoter	TRUE	TRUE	FALSE
cg24525684	cg24525684	37	7	151287892	F	PRKAG2;PRKAG2;PRKAG2;PRKAG2;PRKAG2	Body;Body;Body;Body;Body						NA				PRKAG2	Body	Body	chr7:151287892	Body	FALSE	FALSE	TRUE
cg10495557	cg10495557	37	3	6130407	R								NA				Intergenic	Intergenic	Intergenic	chr3:6130407	Intergenic	FALSE	FALSE	FALSE
cg14994032	cg14994032	37	1	192500435	F						chr1:192500254-192500254		NA		1:192500406-192500549	Unclassified_Cell_type_specific	Intergenic	Intergenic	Intergenic	chr1:192500435	Intergenic	FALSE	FALSE	FALSE
cg07866909	cg07866909	37	2	19849829	F								TRUE				Intergenic	Intergenic	Intergenic	chr2:19849829	Intergenic	FALSE	FALSE	FALSE
cg00852595	cg00852595	37	12	99548437	F	ANKS1B;ANKS1B;ANKS1B;ANKS1B;ANKS1B	1stExon;5'UTR;5'UTR;Body;1stExon						TRUE				ANKS1B	1stExon	Body	chr12:99548437	Body	FALSE	FALSE	FALSE
cg23683730	cg23683730	37	3	189632845	R						chr3:189632708-189632708		NA				Intergenic	Intergenic	Intergenic	chr3:189632845	Intergenic	FALSE	FALSE	FALSE
cg09614932	cg09614932	37	3	74337905	F	CNTN3	Body						NA				CNTN3	Body	Body	chr3:74337905	Body	FALSE	FALSE	FALSE
cg24124081	cg24124081	37	6	71722308	R								TRUE				Intergenic	Intergenic	Intergenic	chr6:71722308	Intergenic	FALSE	FALSE	FALSE
cg03315811	cg03315811	37	1	226513123	F								NA				Intergenic	Intergenic	Intergenic	chr1:226513123	Intergenic	FALSE	FALSE	FALSE
cg13780718	cg13780718	37	20	44513768	R	ZSWIM1	3'UTR						NA				ZSWIM1	3'UTR	Body	chr20:44513768	Body	FALSE	FALSE	FALSE
cg13719804	cg13719804	37	21	40168528	F								TRUE				Intergenic	Intergenic	Intergenic	chr21:40168528	Intergenic	FALSE	FALSE	FALSE
cg16575075	cg16575075	37	2	52600101	F								NA				Intergenic	Intergenic	Intergenic	chr2:52600101	Intergenic	FALSE	FALSE	FALSE
cg21994818	cg21994818	37	8	96805352	R								TRUE				Intergenic	Intergenic	Intergenic	chr8:96805352	Intergenic	FALSE	FALSE	FALSE
cg05729490	cg05729490	37	7	27404187	R								TRUE		7:27404126-27404310	Unclassified_Cell_type_specific	Intergenic	Intergenic	Intergenic	chr7:27404187	Intergenic	TRUE	FALSE	FALSE
cg10153714	cg10153714	37	7	116151921	R								TRUE		7:116151750-116152101	Unclassified_Cell_type_specific	Intergenic	Intergenic	Intergenic	chr7:116151921	Intergenic	FALSE	TRUE	FALSE
cg22341908	cg22341908	37	1	197747884	R			chr1:197743931-197744788	S_Shelf				NA		1:197747791-197747984	Unclassified_Cell_type_specific	Intergenic	Intergenic	Intergenic	chr1:197747884	Intergenic	FALSE	FALSE	FALSE
cg10177477	cg10177477	37	1	182669050	F								NA				Intergenic	Intergenic	Intergenic	chr1:182669050	Intergenic	FALSE	FALSE	FALSE
cg20296343	cg20296343	37	4	206442	F	ZNF876P	Body	chr4:206377-206892	Island				NA	4:196232-197536			ZNF876P	Body	Body	chr4:206442	Body	TRUE	TRUE	FALSE
cg09059077	cg09059077	37	3	29787778	R	RBMS3;RBMS3;RBMS3;RBMS3;RBMS3	Body;Body;Body;Body;Body						TRUE				RBMS3	Body	Body	chr3:29787778	Body	FALSE	FALSE	FALSE
cg21684411	cg21684411	37	6	31431573	R	HCP5	3'UTR					DMR	NA				HCP5	3'UTR	Body	chr6:31431573	Body	FALSE	TRUE	FALSE
cg21526778	cg21526778	37	1	243584861	R	SDCCAG8	Body						TRUE	1:241651410-241651510			SDCCAG8	Body	Body	chr1:243584861	Body	TRUE	TRUE	FALSE
cg16068038	cg16068038	37	15	69099678	F	C15orf28;ANP32A	TSS1500;Body						TRUE				C15orf28	TSS1500	Promoter	chr15:69099678	Promoter	FALSE	FALSE	FALSE
cg00151680	cg00151680	37	10	26720032	R						chr10:26719871-26719871		NA		10:26719693-26720200	Unclassified	Intergenic	Intergenic	Intergenic	chr10:26720032	Intergenic	FALSE	FALSE	FALSE
cg11248246	cg11248246	37	18	7562058	R								NA				Intergenic	Intergenic	Intergenic	chr18:7562058	Enhancer	TRUE	FALSE	TRUE
cg05082781	cg05082781	37	8	31691285	R	NRG1	Body						NA				NRG1	Body	Body	chr8:31691285	Body	FALSE	FALSE	FALSE
cg08111780	cg08111780	37	3	187495364	R						chr3:187495200-187495200		NA		3:187495165-187495654	Unclassified_Cell_type_specific	Intergenic	Intergenic	Intergenic	chr3:187495364	Intergenic	TRUE	FALSE	FALSE
cg21150330	cg21150330	37	3	185060664	R	MAP3K13;MAP3K13	5'UTR;Body						NA				MAP3K13	5'UTR	Promoter	chr3:185060664	Promoter	FALSE	FALSE	FALSE
cg12899588	cg12899588	37	3	19499616	F	KCNH8	Body						TRUE				KCNH8	Body	Body	chr3:19499616	Body	FALSE	FALSE	FALSE
cg23023970	cg23023970	37	10	134385698	R	INPP5A	Body				chr10:134385594-134385594	DMR	TRUE		10:134385236-134386063	Promoter_Associated	INPP5A	Body	Body	chr10:134385698	Body	FALSE	FALSE	FALSE
cg16474725	cg16474725	37	6	45979349	R	CLIC5;CLIC5	Body;Body	chr6:45982877-45983742	N_Shelf				NA		6:45979127-45979686	Promoter_Associated	CLIC5	Body	Body	chr6:45979349	Body	FALSE	FALSE	FALSE
cg09185990	cg09185990	37	12	22090231	R	ABCC9;ABCC9;ABCC9	TSS1500;TSS1500;TSS1500	chr12:22093954-22095357	N_Shelf				NA				ABCC9	TSS1500	Promoter	chr12:22090231	Promoter	FALSE	FALSE	FALSE
cg23867923	cg23867923	37	17	75878825	F	FLJ45079	Body						TRUE		17:75878435-75879213	Promoter_Associated	FLJ45079	Body	Body	chr17:75878825	Body	TRUE	FALSE	FALSE
cg26639842	cg26639842	37	19	30495033	R	URI1;URI1;URI1	Body;Body;Body						NA				URI1	Body	Body	chr19:30495033	Body	FALSE	FALSE	FALSE
cg15542570	cg15542570	37	6	150574391	R								NA				Intergenic	Intergenic	Intergenic	chr6:150574391	Intergenic	FALSE	FALSE	FALSE
cg15971559	cg15971559	37	2	202305048	F	TRAK2	5'UTR						NA				TRAK2	5'UTR	Promoter	chr2:202305048	Promoter	FALSE	FALSE	FALSE
cg22454022	cg22454022	37	8	69646661	F	C8orf34	Body						TRUE				C8orf34	Body	Body	chr8:69646661	Body	FALSE	FALSE	FALSE
cg21904337	cg21904337	37	3	46131862	F						chr3:46131703-46131703		NA				Intergenic	Intergenic	Intergenic	chr3:46131862	Intergenic	FALSE	FALSE	FALSE
cg15737177	cg15737177	37	12	8717467	F								NA	12:8608592-8608812			Intergenic	Intergenic	Intergenic	chr12:8717467	Intergenic	FALSE	FALSE	FALSE
cg18285462	cg18285462	37	20	51022181	F								NA				Intergenic	Intergenic	Intergenic	chr20:51022181	Intergenic	FALSE	FALSE	FALSE
cg07147489	cg07147489	37	10	55236933	R								NA				Intergenic	Intergenic	Intergenic	chr10:55236933	Intergenic	FALSE	FALSE	FALSE
cg09811510	cg09811510	37	3	159590447	F	SCHIP1	Body						TRUE				SCHIP1	Body	Body	chr3:159590447	Body	FALSE	FALSE	FALSE
cg02095697	cg02095697	37	2	397730	R								NA	2:387679-387799			Intergenic	Intergenic	Intergenic	chr2:397730	Intergenic	FALSE	FALSE	FALSE
cg03661929	cg03661929	37	3	116503715	R								TRUE				Intergenic	Intergenic	Intergenic	chr3:116503715	Intergenic	FALSE	FALSE	FALSE
cg22137572	cg22137572	37	5	19915602	R	CDH18;CDH18	5'UTR;5'UTR						TRUE				CDH18	5'UTR	Promoter	chr5:19915602	Promoter	FALSE	FALSE	FALSE
cg13461554	cg13461554	37	2	49037725	R							DMR	NA				Intergenic	Intergenic	Intergenic	chr2:49037725	Intergenic	FALSE	FALSE	FALSE
cg11601197	cg11601197	37	12	124812999	F	NCOR2;NCOR2	Body;Body	chr12:124808972-124809176	S_Shelf				NA		12:124812967-124813029	Unclassified_Cell_type_specific	NCOR2	Body	Body	chr12:124812999	Body	TRUE	FALSE	FALSE
cg12294509	cg12294509	37	5	114433171	R								NA				Intergenic	Intergenic	Intergenic	chr5:114433171	Intergenic	FALSE	FALSE	FALSE
cg18937561	cg18937561	37	10	14879252	F	HSPA14;HSPA14;HSPA14;CDNF	TSS1500;TSS1500;TSS1500;Body	chr10:14879769-14881041	N_Shore				NA				HSPA14	TSS1500	Promoter	chr10:14879252	Promoter	TRUE	TRUE	TRUE
cg14108567	cg14108567	37	12	8717487	F								NA	12:8608592-8608812			Intergenic	Intergenic	Intergenic	chr12:8717487	Intergenic	FALSE	FALSE	FALSE
cg19268467	cg19268467	37	3	195631486	F	TNK2	5'UTR	chr3:195635359-195636895	N_Shelf				NA				TNK2	5'UTR	Promoter	chr3:195631486	Promoter	FALSE	FALSE	FALSE
cg26571793	cg26571793	37	21	31853031	R	KRTAP19-1	TSS1500						NA				KRTAP19-1	TSS1500	Promoter	chr21:31853031	Promoter	FALSE	FALSE	FALSE
cg19837174	cg19837174	37	10	6389707	R						chr10:6389510-6389510		TRUE		10:6389403-6390715	Unclassified	Intergenic	Intergenic	Intergenic	chr10:6389707	Intergenic	FALSE	FALSE	TRUE
cg24348240	cg24348240	37	1	26611453	R	UBXN11;UBXN11;UBXN11	Body;Body;Body					DMR	NA		1:26610815-26612777	Promoter_Associated	UBXN11	Body	Body	chr1:26611453	Body	FALSE	FALSE	FALSE
cg10684792	cg10684792	37	2	39769871	F	LOC728730	Body						NA				LOC728730	Body	Body	chr2:39769871	Body	FALSE	TRUE	TRUE
cg18224452	cg18224452	37	12	8983920	R	A2ML1	Body						NA				A2ML1	Body	Body	chr12:8983920	Body	FALSE	FALSE	FALSE
cg06148273	cg06148273	37	5	82602600	R	XRCC4;XRCC4;XRCC4	Body;Body;Body				chr5:82602437-82602437		TRUE		5:82602556-82602768	Unclassified_Cell_type_specific	XRCC4	Body	Body	chr5:82602600	Body	FALSE	FALSE	FALSE
cg06795960	cg06795960	37	17	41477948	R	ARL4D	3'UTR	chr17:41476220-41476715	S_Shore				NA		17:41477821-41477996	Unclassified_Cell_type_specific	ARL4D	3'UTR	Body	chr17:41477948	Body	TRUE	TRUE	FALSE
cg17833539	cg17833539	37	3	159637842	F	IL12A-AS1	Body						NA				IL12A-AS1	Body	Body	chr3:159637842	Body	FALSE	FALSE	FALSE
cg26275419	cg26275419	37	13	43570853	R						chr13:43570775-43570775		NA				Intergenic	Intergenic	Intergenic	chr13:43570853	Intergenic	FALSE	FALSE	FALSE
cg26826331	cg26826331	37	4	114677214	R	CAMK2D;CAMK2D;CAMK2D;CAMK2D;CAMK2D;CAMK2D	Body;Body;Body;Body;Body;Body						NA				CAMK2D	Body	Body	chr4:114677214	Body	FALSE	FALSE	FALSE
cg24422029	cg24422029	37	10	18549378	F	CACNB2;CACNB2;CACNB2;CACNB2;CACNB2;CACNB2;CACNB2	Body;TSS1500;Body;Body;Body;Body;Body						NA				CACNB2	Body	Body	chr10:18549378	Body	FALSE	FALSE	FALSE
cg13413819	cg13413819	37	2	43191888	R								NA				Intergenic	Intergenic	Intergenic	chr2:43191888	Intergenic	FALSE	FALSE	FALSE
cg22339338	cg22339338	37	1	159891638	F	TAGLN2	5'UTR	chr1:159894329-159895398	N_Shelf				NA		1:159891387-159891670	Promoter_Associated	TAGLN2	5'UTR	Promoter	chr1:159891638	Promoter	TRUE	TRUE	TRUE
cg16863522	cg16863522	37	2	116601613	F	DPP10;DPP10	3'UTR;3'UTR						NA				DPP10	3'UTR	Body	chr2:116601613	Body	FALSE	FALSE	FALSE
cg23364517	cg23364517	37	15	86623057	R								NA				Intergenic	Intergenic	Intergenic	chr15:86623057	Intergenic	FALSE	FALSE	FALSE
cg08482167	cg08482167	37	6	144066847	R	PHACTR2;PHACTR2;PHACTR2;PHACTR2	Body;Body;Body;Body						TRUE				PHACTR2	Body	Body	chr6:144066847	Body	FALSE	TRUE	TRUE
cg13471188	cg13471188	37	2	20638399	R						chr2:20638245-20638245		TRUE				Intergenic	Intergenic	Intergenic	chr2:20638399	Intergenic	FALSE	FALSE	TRUE
cg00607194	cg00607194	37	12	47479795	F							DMR	NA		12:47479535-47479915	Unclassified_Cell_type_specific	Intergenic	Intergenic	Intergenic	chr12:47479795	Intergenic	FALSE	FALSE	FALSE
cg18887429	cg18887429	37	17	29641165	F	EVI2B;NF1;NF1	TSS200;Body;Body						NA				EVI2B	TSS200	Promoter	chr17:29641165	Promoter	FALSE	FALSE	FALSE
cg14527983	cg14527983	37	20	44562104	R	PCIF1	TSS1500	chr20:44562892-44564220	N_Shore				NA		20:44561916-44564216	Promoter_Associated	PCIF1	TSS1500	Promoter	chr20:44562104	Promoter	TRUE	TRUE	TRUE
cg27414087	cg27414087	37	16	87508778	F	ZCCHC14	Body	chr16:87511359-87511628	N_Shelf				TRUE				ZCCHC14	Body	Body	chr16:87508778	Body	FALSE	FALSE	TRUE
cg15500907	cg15500907	37	6	112438951	R	LAMA4;LAMA4;LAMA4	Body;Body;Body						TRUE				LAMA4	Body	Body	chr6:112438951	Body	FALSE	FALSE	FALSE
cg07478799	cg07478799	37	3	42109917	F								NA				Intergenic	Intergenic	Intergenic	chr3:42109917	Intergenic	FALSE	FALSE	TRUE
cg07956154	cg07956154	37	11	26589095	R	MUC15;MUC15;MUC15;ANO3	5'UTR;5'UTR;5'UTR;Body						NA				MUC15	5'UTR	Promoter	chr11:26589095	Promoter	FALSE	FALSE	FALSE
cg15543331	cg15543331	37	2	6789351	R	MIR7515;MIR7515HG	TSS1500;Body						NA				MIR7515	TSS1500	Promoter	chr2:6789351	Promoter	FALSE	FALSE	FALSE
cg07143919	cg07143919	37	6	43351643	F								NA		6:43351050-43351967	Unclassified	Intergenic	Intergenic	Intergenic	chr6:43351643	Intergenic	FALSE	FALSE	FALSE
cg24561507	cg24561507	37	5	44067592	F								NA				Intergenic	Intergenic	Intergenic	chr5:44067592	Intergenic	FALSE	FALSE	FALSE
cg25808087	cg25808087	37	14	59776129	F	DAAM1;DAAM1	Body;Body						NA				DAAM1	Body	Body	chr14:59776129	Body	FALSE	FALSE	FALSE
cg19011590	cg19011590	37	16	89831437	F	FANCA;FANCA	Body;Body						NA		16:89831286-89831694	Unclassified	FANCA	Body	Body	chr16:89831437	Body	FALSE	TRUE	FALSE
cg17303287	cg17303287	37	2	164885399	F								NA				Intergenic	Intergenic	Intergenic	chr2:164885399	Intergenic	FALSE	FALSE	FALSE
cg04598121	cg04598121	37	8	57358505	R	PENK;PENK	Body;1stExon	chr8:57358126-57359415	Island				NA	8:57520681-57522304			PENK	Body	Body	chr8:57358505	Body	FALSE	FALSE	FALSE
cg10354850	cg10354850	37	5	137566684	R								NA				Intergenic	Intergenic	Intergenic	chr5:137566684	Intergenic	FALSE	FALSE	FALSE
cg05714960	cg05714960	37	1	25291695	R	RUNX3	TSS200						NA	1:25163972-25164333	1:25291322-25292142	Unclassified	RUNX3	TSS200	Promoter	chr1:25291695	Promoter	FALSE	FALSE	FALSE
cg00502641	cg00502641	37	2	164631507	F								NA				Intergenic	Intergenic	Intergenic	chr2:164631507	Intergenic	FALSE	FALSE	FALSE
cg11375919	cg11375919	37	2	5918059	R								NA				Intergenic	Intergenic	Intergenic	chr2:5918059	Intergenic	FALSE	FALSE	FALSE
cg15829088	cg15829088	37	1	247802935	R			chr1:247802738-247803141	Island				NA	1:245869280-245869790	1:247802634-247803094	Unclassified_Cell_type_specific	Intergenic	Intergenic	Intergenic	chr1:247802935	Intergenic	FALSE	FALSE	FALSE
cg15848095	cg15848095	37	4	38426028	F								TRUE				Intergenic	Intergenic	Intergenic	chr4:38426028	Intergenic	FALSE	FALSE	FALSE
cg16964673	cg16964673	37	1	3775206	R	KIAA0562;DFFB	TSS1500;Body	chr1:3775077-3775369	Island				NA	1:3763048-3765195	1:3774670-3775819	Promoter_Associated	KIAA0562	TSS1500	Promoter	chr1:3775206	Promoter	FALSE	FALSE	TRUE
cg19106893	cg19106893	37	3	47425198	F	PTPN23	Body	chr3:47422082-47423179	S_Shelf				NA				PTPN23	Body	Body	chr3:47425198	Body	FALSE	FALSE	TRUE
cg14991316	cg14991316	37	20	36932377	F	BPI	TSS200						NA				BPI	TSS200	Promoter	chr20:36932377	Promoter	FALSE	FALSE	FALSE
cg02316445	cg02316445	37	16	80231787	R								TRUE				Intergenic	Intergenic	Intergenic	chr16:80231787	Intergenic	FALSE	FALSE	FALSE
cg22442391	cg22442391	37	10	50696342	R	ERCC6	Body						NA				ERCC6	Body	Body	chr10:50696342	Body	FALSE	FALSE	FALSE
cg11619441	cg11619441	37	12	6277223	R						chr12:6276820-6276820		NA		12:6276966-6277351	Unclassified	Intergenic	Intergenic	Intergenic	chr12:6277223	Intergenic	FALSE	FALSE	FALSE
cg19885702	cg19885702	37	3	33253119	R	SUSD5	Body						NA				SUSD5	Body	Body	chr3:33253119	Body	FALSE	FALSE	FALSE
cg10851739	cg10851739	37	12	131996019	F							DMR	NA		12:131995813-131996301	Unclassified	Intergenic	Intergenic	Intergenic	chr12:131996019	Intergenic	FALSE	FALSE	FALSE
cg01117061	cg01117061	37	6	111748638	F	REV3L;REV3L;REV3L	Body;5'UTR;5'UTR				chr6:111748625-111748625		TRUE		6:111748531-111748854	Unclassified_Cell_type_specific	REV3L	Body	Body	chr6:111748638	Body	FALSE	FALSE	FALSE
cg16784745	cg16784745	37	12	54731086	R	MIR148B;COPZ1	Body;Body						NA				MIR148B	Body	Body	chr12:54731086	Enhancer	TRUE	FALSE	TRUE
cg24525238	cg24525238	37	8	130305094	R								NA				Intergenic	Intergenic	Intergenic	chr8:130305094	Intergenic	FALSE	FALSE	FALSE
cg00673646	cg00673646	37	11	59950525	R	MS4A6A;MS4A6A;MS4A6A;MS4A6A;MS4A6A;MS4A6A	1stExon;5'UTR;5'UTR;1stExon;5'UTR;1stExon			low-CpG:59707048-59707155			NA				MS4A6A	1stExon	Body	chr11:59950525	Body	TRUE	FALSE	FALSE
cg00768487	cg00768487	37	1	26611311	F	UBXN11;UBXN11;UBXN11	Body;Body;Body			low-CpG:26483898-26483949			NA		1:26610815-26612777	Promoter_Associated	UBXN11	Body	Body	chr1:26611311	Body	FALSE	FALSE	FALSE
cg03488913	cg03488913	37	1	177554854	F								NA				Intergenic	Intergenic	Intergenic	chr1:177554854	Intergenic	FALSE	FALSE	FALSE
cg06755596	cg06755596	37	17	152189	F	RPH3AL	Body	chr17:152117-152438	Island				NA	17:151796-152486			RPH3AL	Body	Body	chr17:152189	Body	TRUE	TRUE	FALSE
cg10248488	cg10248488	37	6	144652135	F	UTRN	Body						TRUE				UTRN	Body	Body	chr6:144652135	Body	FALSE	TRUE	FALSE
cg26111283	cg26111283	37	6	31696259	F	DDAH2	Body	chr6:31695894-31698245	Island				NA	6:31803930-31805132			DDAH2	Body	Body	chr6:31696259	Body	FALSE	FALSE	TRUE
cg23525799	cg23525799	37	16	59944241	R	LOC101927580	Body						NA				LOC101927580	Body	Body	chr16:59944241	Body	FALSE	FALSE	FALSE
cg13327797	cg13327797	37	1	218695426	R	MIR548F3	Body						NA				MIR548F3	Body	Body	chr1:218695426	Body	FALSE	FALSE	FALSE
cg21660130	cg21660130	37	1	16370243	R	CLCNKB	TSS200						NA				CLCNKB	TSS200	Promoter	chr1:16370243	Promoter	TRUE	FALSE	FALSE
cg03020635	cg03020635	37	14	82526476	R								TRUE				Intergenic	Intergenic	Intergenic	chr14:82526476	Intergenic	FALSE	FALSE	FALSE
cg10042755	cg10042755	37	17	39521250	R	KRT33B	Body						NA	17:36774611-36774841			KRT33B	Body	Body	chr17:39521250	Body	FALSE	FALSE	FALSE
cg15811515	cg15811515	37	16	31580989	F	CSDAP1	TSS200	chr16:31580559-31581023	Island				NA	16:31488077-31488504			CSDAP1	TSS200	Promoter	chr16:31580989	Promoter	FALSE	FALSE	FALSE
cg13452812	cg13452812	37	9	2234921	R								TRUE				Intergenic	Intergenic	Intergenic	chr9:2234921	Intergenic	FALSE	FALSE	FALSE
cg05725907	cg05725907	37	14	91833636	F	CCDC88C	Body				chr14:91833483-91833483		NA		14:91833443-91834019	Promoter_Associated	CCDC88C	Body	Body	chr14:91833636	Body	FALSE	FALSE	TRUE
cg27437721	cg27437721	37	10	134420300	R	INPP5A	Body						TRUE	10:134270126-134270300			INPP5A	Body	Body	chr10:134420300	Enhancer	TRUE	FALSE	TRUE
cg21617684	cg21617684	37	6	16904044	F								NA				Intergenic	Intergenic	Intergenic	chr6:16904044	Intergenic	FALSE	FALSE	FALSE
cg16965262	cg16965262	37	2	43633292	F	THADA;THADA;THADA	Body;Body;Body						TRUE				THADA	Body	Body	chr2:43633292	Body	FALSE	FALSE	TRUE
cg05792501	cg05792501	37	9	112621743	F	PALM2;PALM2;PALM2-AKAP2;PALM2-AKAP2	Body;Body;Body;Body						NA				PALM2	Body	Body	chr9:112621743	Body	FALSE	FALSE	FALSE
cg26706599	cg26706599	37	5	158839568	F						chr5:158839407-158839407		NA		5:158839187-158839787	Unclassified_Cell_type_specific	Intergenic	Intergenic	Intergenic	chr5:158839568	Intergenic	FALSE	FALSE	FALSE
cg07753506	cg07753506	37	22	20877854	R	MED15;MED15;MED15;MED15;MED15;MED15	5'UTR;Body;Body;Body;Body;5'UTR						TRUE		22:20877836-20878035	Unclassified_Cell_type_specific	MED15	5'UTR	Promoter	chr22:20877854	Promoter	FALSE	FALSE	FALSE
cg19385649	cg19385649	37	16	57673139	R	ADGRG1;ADGRG1;ADGRG1;ADGRG1;ADGRG1;ADGRG1;ADGRG1;ADGRG1;ADGRG1;ADGRG1;ADGRG1	TSS200;TSS200;5'UTR;5'UTR;5'UTR;5'UTR;5'UTR;5'UTR;5'UTR;5'UTR;5'UTR						NA				ADGRG1	TSS200	Promoter	chr16:57673139	Enhancer	TRUE	FALSE	TRUE
cg18029228	cg18029228	37	3	186356923	F	FETUB;FETUB;FETUB	TSS1500;TSS1500;TSS1500						NA				FETUB	TSS1500	Promoter	chr3:186356923	Promoter	FALSE	FALSE	FALSE
cg03986546	cg03986546	37	4	188654304	F								NA				Intergenic	Intergenic	Intergenic	chr4:188654304	Intergenic	FALSE	FALSE	FALSE
cg16037106	cg16037106	37	16	12191603	R	SNX29	Body						TRUE				SNX29	Body	Body	chr16:12191603	Body	TRUE	FALSE	FALSE
cg21445409	cg21445409	37	2	88565000	R								NA				Intergenic	Intergenic	Intergenic	chr2:88565000	Intergenic	FALSE	FALSE	FALSE
cg26201109	cg26201109	37	3	56039308	F	ERC2	Body						TRUE				ERC2	Body	Body	chr3:56039308	Body	FALSE	FALSE	FALSE
cg14634607	cg14634607	37	8	114419856	F	CSMD3;CSMD3	Body;Body						NA				CSMD3	Body	Body	chr8:114419856	Body	FALSE	FALSE	FALSE
cg00364956	cg00364956	37	17	33777219	R	SLFN13	TSS1500	chr17:33775294-33775794	S_Shore				NA				SLFN13	TSS1500	Promoter	chr17:33777219	Promoter	FALSE	FALSE	FALSE
cg22484566	cg22484566	37	12	129305480	F	SLC15A4	Body	chr12:129307947-129308724	N_Shelf		chr12:129305431-129305431		NA				SLC15A4	Body	Body	chr12:129305480	Body	FALSE	FALSE	TRUE
cg10984236	cg10984236	37	6	157301773	R	ARID1B;ARID1B	Body;Body						NA				ARID1B	Body	Body	chr6:157301773	Body	FALSE	FALSE	FALSE
cg03742551	cg03742551	37	16	29946707	F								NA				Intergenic	Intergenic	Intergenic	chr16:29946707	Intergenic	FALSE	FALSE	FALSE
cg13742115	cg13742115	37	8	37532823	R								NA				Intergenic	Intergenic	Intergenic	chr8:37532823	Intergenic	FALSE	FALSE	FALSE
cg01400468	cg01400468	37	2	54087469	F	GPR75;LOC100302652	TSS1500;TSS1500	chr2:54086776-54087266	S_Shore				TRUE	2:53940281-53940994			GPR75	TSS1500	Promoter	chr2:54087469	Promoter	FALSE	FALSE	FALSE
cg06735418	cg06735418	37	6	55911430	R								NA				Intergenic	Intergenic	Intergenic	chr6:55911430	Intergenic	FALSE	FALSE	FALSE
cg09404119	cg09404119	37	5	565486	R			chr5:561826-565967	Island				NA	5:614827-618967			Intergenic	Intergenic	Intergenic	chr5:565486	Intergenic	FALSE	FALSE	FALSE
cg24394172	cg24394172	37	4	46995203	F	GABRA4	Body	chr4:46995128-46995872	Island				NA	4:46689817-46690963			GABRA4	Body	Body	chr4:46995203	Body	FALSE	FALSE	TRUE
cg16608498	cg16608498	37	5	158612132	R	RNF145	Body				chr5:158611896-158611896		TRUE		5:158612027-158612236	Gene_Associated_Cell_type_specific	RNF145	Body	Body	chr5:158612132	Body	FALSE	FALSE	FALSE
cg26700919	cg26700919	37	18	13375474	R	C18orf1;C18orf1	5'UTR;5'UTR				chr18:13375364-13375364	DMR	TRUE		18:13375244-13375758	Unclassified	C18orf1	5'UTR	Promoter	chr18:13375474	Enhancer	TRUE	FALSE	TRUE
cg01815259	cg01815259	37	2	56317578	F								NA				Intergenic	Intergenic	Intergenic	chr2:56317578	Intergenic	FALSE	FALSE	FALSE
cg19377661	cg19377661	37	3	142605811	F	PCOLCE2	Body	chr3:142607195-142608229	N_Shore				NA				PCOLCE2	Body	Body	chr3:142605811	Body	FALSE	FALSE	FALSE
cg16644803	cg16644803	37	10	133458190	R			chr10:133458017-133458495	Island				NA	10:133307454-133308593			Intergenic	Intergenic	Intergenic	chr10:133458190	Intergenic	FALSE	FALSE	FALSE
cg03779328	cg03779328	37	21	31986402	F	KRTAP6-1	TSS200						NA				KRTAP6-1	TSS200	Promoter	chr21:31986402	Promoter	FALSE	FALSE	FALSE
cg02956274	cg02956274	37	12	51236582	F	TMPRSS12	TSS200	chr12:51236633-51236924	N_Shore				TRUE				TMPRSS12	TSS200	Promoter	chr12:51236582	Promoter	FALSE	TRUE	FALSE
cg00227154	cg00227154	37	19	55034805	R			chr19:55038204-55038501	N_Shelf				NA				Intergenic	Intergenic	Intergenic	chr19:55034805	Intergenic	FALSE	FALSE	FALSE
cg08847856	cg08847856	37	2	106184698	R								TRUE	2:105551073-105551246	2:106184610-106185055	Unclassified_Cell_type_specific	Intergenic	Intergenic	Intergenic	chr2:106184698	Intergenic	FALSE	TRUE	TRUE
cg11079711	cg11079711	37	17	38929662	F	KRT26	TSS1500						NA				KRT26	TSS1500	Promoter	chr17:38929662	Promoter	FALSE	FALSE	FALSE
cg09532041	cg09532041	37	16	82687417	R	CDH13;CDH13;CDH13;CDH13;CDH13;CDH13	5'UTR;Body;Body;Body;Body;Body						NA				CDH13	5'UTR	Promoter	chr16:82687417	Enhancer	TRUE	FALSE	TRUE
cg11710850	cg11710850	37	12	31084894	F	TSPAN11	5'UTR						NA				TSPAN11	5'UTR	Promoter	chr12:31084894	Promoter	FALSE	FALSE	FALSE
cg26325588	cg26325588	37	20	32991425	F	ITCH;ITCH;ITCH	5'UTR;Body;Body						NA				ITCH	5'UTR	Promoter	chr20:32991425	Promoter	FALSE	FALSE	FALSE
cg02090950	cg02090950	37	20	60317563	F	CDH4;CDH4;CDH4	Body;Body;5'UTR						NA				CDH4	Body	Body	chr20:60317563	Body	FALSE	FALSE	FALSE
cg00744494	cg00744494	37	14	73707721	R	PAPLN	Body	chr14:73706299-73706677	S_Shore				NA		14:73707704-73707934	Unclassified_Cell_type_specific	PAPLN	Body	Body	chr14:73707721	Body	FALSE	FALSE	TRUE
cg26312131	cg26312131	37	18	32622702	R	MAPRE2;MAPRE2;MAPRE2;MAPRE2;MAPRE2	5'UTR;Body;Body;Body;Body	chr18:32621215-32621689	S_Shore		chr18:32622568-32622568		NA				MAPRE2	5'UTR	Promoter	chr18:32622702	Promoter	TRUE	TRUE	TRUE
cg17868538	cg17868538	37	6	25232874	R								TRUE	6:25340725-25340881			Intergenic	Intergenic	Intergenic	chr6:25232874	Intergenic	FALSE	FALSE	FALSE
cg12789532	cg12789532	37	5	56129271	F	MAP3K1	Body						NA				MAP3K1	Body	Body	chr5:56129271	Enhancer	TRUE	FALSE	TRUE
cg19870512	cg19870512	37	12	4919081	R	KCNA6;KCNA6	5'UTR;1stExon	chr12:4918273-4919657	Island			DMR	NA	12:4788463-4790156	12:4919066-4919360	Unclassified_Cell_type_specific	KCNA6	5'UTR	Promoter	chr12:4919081	Promoter	FALSE	FALSE	FALSE
cg16247844	cg16247844	37	8	21366727	F								NA				Intergenic	Intergenic	Intergenic	chr8:21366727	Intergenic	FALSE	FALSE	FALSE
cg08674813	cg08674813	37	6	40404610	F	LRFN2	5'UTR						NA				LRFN2	5'UTR	Promoter	chr6:40404610	Promoter	FALSE	FALSE	FALSE
cg02478369	cg02478369	37	17	15083645	R								TRUE				Intergenic	Intergenic	Intergenic	chr17:15083645	Intergenic	FALSE	FALSE	FALSE
cg10509784	cg10509784	37	15	70011565	F						chr15:70011327-70011327		NA				Intergenic	Intergenic	Intergenic	chr15:70011565	Intergenic	FALSE	FALSE	FALSE
cg15972391	cg15972391	37	8	28233086	F	ZNF395	5'UTR						NA		8:28233039-28233487	Unclassified_Cell_type_specific	ZNF395	5'UTR	Promoter	chr8:28233086	Promoter	FALSE	FALSE	FALSE
cg25683854	cg25683854	37	1	23912230	F						chr1:23912037-23912037		NA				Intergenic	Intergenic	Intergenic	chr1:23912230	Intergenic	FALSE	FALSE	FALSE
cg27479162	cg27479162	37	10	98450737	F	PIK3AP1	Body						TRUE				PIK3AP1	Body	Body	chr10:98450737	Body	FALSE	FALSE	FALSE
cg13809339	cg13809339	37	18	644554	R	CLUL1;CLUL1;CLUL1	Body;Body;Body						NA				CLUL1	Body	Body	chr18:644554	Body	FALSE	FALSE	FALSE
cg11090582	cg11090582	37	14	38092845	R			chr14:38091469-38092176	S_Shore				NA				Intergenic	Intergenic	Intergenic	chr14:38092845	Intergenic	FALSE	FALSE	FALSE
cg26915754	cg26915754	37	1	234950103	R								NA				Intergenic	Intergenic	Intergenic	chr1:234950103	Intergenic	FALSE	FALSE	FALSE
cg00952822	cg00952822	37	8	144571936	F	ZC3H3	Body	chr8:144568915-144570672	S_Shore				TRUE	8:144643079-144643153			ZC3H3	Body	Body	chr8:144571936	Body	FALSE	FALSE	FALSE
cg14152068	cg14152068	37	19	48273484	R								NA				Intergenic	Intergenic	Intergenic	chr19:48273484	Intergenic	FALSE	FALSE	FALSE
cg07532353	cg07532353	37	16	85608659	F								NA	16:84165993-84166178			Intergenic	Intergenic	Intergenic	chr16:85608659	Intergenic	TRUE	FALSE	FALSE
cg11339272	cg11339272	37	11	35105650	R						chr11:35105542-35105542		NA				Intergenic	Intergenic	Intergenic	chr11:35105650	Intergenic	FALSE	FALSE	FALSE
cg14275423	cg14275423	37	1	158656484	R	SPTA1;SPTA1	1stExon;5'UTR						NA				SPTA1	1stExon	Body	chr1:158656484	Body	FALSE	FALSE	FALSE
cg23787454	cg23787454	37	15	90885981	F								NA				Intergenic	Intergenic	Intergenic	chr15:90885981	Intergenic	FALSE	FALSE	FALSE
cg25744393	cg25744393	37	9	117247388	F	DFNB31;DFNB31;DFNB31	5'UTR;Body;Body				chr9:117247262-117247262		TRUE		9:117247129-117247484	Unclassified_Cell_type_specific	DFNB31	5'UTR	Promoter	chr9:117247388	Promoter	FALSE	FALSE	FALSE
cg06837088	cg06837088	37	4	173917918	F	GALNTL6	Body				chr4:173917824-173917824		NA				GALNTL6	Body	Body	chr4:173917918	Body	FALSE	FALSE	FALSE
cg21599426	cg21599426	37	16	56398336	R	AMFR	Body	chr16:56397824-56398026	S_Shore				NA				AMFR	Body	Body	chr16:56398336	Body	FALSE	FALSE	FALSE
cg09331409	cg09331409	37	11	75315116	R	MAP6;MAP6	Body;3'UTR						TRUE				MAP6	Body	Body	chr11:75315116	Body	FALSE	FALSE	FALSE
cg17272620	cg17272620	37	19	4540333	F	LRG1	TSS1500	chr19:4543407-4544578	N_Shelf				NA				LRG1	TSS1500	Promoter	chr19:4540333	Promoter	FALSE	FALSE	FALSE
cg03654727	cg03654727	37	18	42643805	F	SETBP1	3'UTR	chr18:42643705-42643937	Island				NA	18:40897071-40898034			SETBP1	3'UTR	Body	chr18:42643805	Body	TRUE	FALSE	FALSE
cg02219206	cg02219206	37	2	65034635	F								NA				Intergenic	Intergenic	Intergenic	chr2:65034635	Intergenic	FALSE	FALSE	FALSE
cg16737018	cg16737018	37	14	103914581	R	MARK3;MARK3;MARK3;MARK3;MARK3	Body;Body;Body;Body;Body						TRUE				MARK3	Body	Body	chr14:103914581	Body	FALSE	FALSE	TRUE
cg09579281	cg09579281	37	7	30515286	F	NOD1	5'UTR	chr7:30517987-30518610	N_Shelf				NA				NOD1	5'UTR	Promoter	chr7:30515286	Promoter	FALSE	FALSE	FALSE
cg16492304	cg16492304	37	3	71116058	R	FOXP1;FOXP1;FOXP1;FOXP1;FOXP1;FOXP1;FOXP1	Body;Body;Body;Body;Body;Body;Body	chr3:71114334-71114821	S_Shore		chr3:71116020-71116020		NA				FOXP1	Body	Body	chr3:71116058	Body	FALSE	FALSE	FALSE
cg08624145	cg08624145	37	6	151325932	R	MTHFD1L;MTHFD1L;MTHFD1L	Body;Body;Body				chr6:151325792-151325792		TRUE				MTHFD1L	Body	Body	chr6:151325932	Body	FALSE	FALSE	FALSE
cg20825022	cg20825022	37	2	124920645	R	CNTNAP5	Body						TRUE				CNTNAP5	Body	Body	chr2:124920645	Body	FALSE	FALSE	FALSE
cg11138503	cg11138503	37	15	73856932	F	NPTN;NPTN;NPTN;NPTN	Body;Body;Body;Body						TRUE				NPTN	Body	Body	chr15:73856932	Body	FALSE	FALSE	FALSE
cg11831419	cg11831419	37	13	76392745	R	LMO7;LMO7	Body;Body						TRUE				LMO7	Body	Body	chr13:76392745	Body	FALSE	FALSE	TRUE
cg03171924	cg03171924	37	1	25258332	F	RUNX3	Body	chr1:25255527-25259005	Island				NA	1:25127743-25131723			RUNX3	Body	Body	chr1:25258332	Body	FALSE	FALSE	TRUE
cg25751213	cg25751213	37	13	106927002	F								NA				Intergenic	Intergenic	Intergenic	chr13:106927002	Intergenic	FALSE	FALSE	FALSE
cg21881580	cg21881580	37	13	74602286	R	KLF12	5'UTR						NA				KLF12	5'UTR	Promoter	chr13:74602286	Promoter	FALSE	FALSE	FALSE
cg12940822	cg12940822	37	5	127873397	R	FBN2;FBN2	1stExon;5'UTR	chr5:127872563-127874945	Island			DMR	NA	5:127900463-127901513			FBN2	1stExon	Body	chr5:127873397	Body	FALSE	FALSE	FALSE
cg22796923	cg22796923	37	1	3086509	F	PRDM16;PRDM16	Body;Body						TRUE	1:3076249-3076399			PRDM16	Body	Body	chr1:3086509	Body	TRUE	FALSE	FALSE
cg02677944	cg02677944	37	1	184836386	F	FAM129A	Body				chr1:184836042-184836042		TRUE		1:184836105-184836539	Unclassified	FAM129A	Body	Body	chr1:184836386	Body	FALSE	FALSE	FALSE
cg20931902	cg20931902	37	1	29591726	R	PTPRU;PTPRU;PTPRU;PTPRU	Body;Body;Body;Body						NA				PTPRU	Body	Body	chr1:29591726	Body	FALSE	FALSE	FALSE
cg17186418	cg17186418	37	13	111997493	F								TRUE	13:110795439-110795513	13:111996823-111997995	Unclassified	Intergenic	Intergenic	Intergenic	chr13:111997493	Intergenic	FALSE	FALSE	FALSE
cg19709637	cg19709637	37	15	81141705	F	CEMIP;CEMIP;CEMIP	5'UTR;5'UTR;5'UTR						NA				CEMIP	5'UTR	Promoter	chr15:81141705	Promoter	FALSE	FALSE	FALSE
cg23471274	cg23471274	37	19	43955029	R								NA				Intergenic	Intergenic	Intergenic	chr19:43955029	Intergenic	FALSE	FALSE	FALSE
cg22807110	cg22807110	37	4	11433475	F			chr4:11429414-11429633	S_Shelf				NA				Intergenic	Intergenic	Intergenic	chr4:11433475	Intergenic	FALSE	FALSE	FALSE
cg00122628	cg00122628	37	8	134202359	R	WISP1;WISP1	TSS1500;TSS1500						NA				WISP1	TSS1500	Promoter	chr8:134202359	Promoter	FALSE	FALSE	FALSE
cg01153199	cg01153199	37	8	11291623	F	FAM167A;FAM167A-AS1	Body;Body						NA				FAM167A	Body	Body	chr8:11291623	Body	FALSE	FALSE	FALSE
cg23627550	cg23627550	37	2	227354641	F								NA				Intergenic	Intergenic	Intergenic	chr2:227354641	Intergenic	FALSE	FALSE	FALSE
cg27603467	cg27603467	37	3	71276631	F	FOXP1;FOXP1;FOXP1;FOXP1;FOXP1;FOXP1;FOXP1	5'UTR;5'UTR;5'UTR;5'UTR;5'UTR;5'UTR;5'UTR						NA		3:71276606-71276853	Promoter_Associated	FOXP1	5'UTR	Promoter	chr3:71276631	Promoter	FALSE	FALSE	FALSE
cg00458681	cg00458681	37	22	19010419	R	DGCR10	Body						NA		22:19010269-19010529	Unclassified_Cell_type_specific	DGCR10	Body	Body	chr22:19010419	Body	FALSE	FALSE	FALSE
cg10030684	cg10030684	37	17	79031643	R	BAIAP2;BAIAP2;BAIAP2;BAIAP2	Body;Body;Body;Body			low-CpG:76645630-76646326			NA				BAIAP2	Body	Body	chr17:79031643	Enhancer	TRUE	FALSE	TRUE
cg26806573	cg26806573	37	12	14404597	R								NA				Intergenic	Intergenic	Intergenic	chr12:14404597	Intergenic	FALSE	FALSE	FALSE
cg24260221	cg24260221	37	3	46917891	F	PTH1R	TSS1500						NA				PTH1R	TSS1500	Promoter	chr3:46917891	Enhancer	TRUE	FALSE	TRUE
cg02743878	cg02743878	37	2	169937094	F	DHRS9;DHRS9;DHRS9;DHRS9	TSS1500;5'UTR;5'UTR;5'UTR						NA				DHRS9	TSS1500	Promoter	chr2:169937094	Promoter	FALSE	FALSE	FALSE
cg13306870	cg13306870	37	22	39527583	F	CBX7	3'UTR						TRUE				CBX7	3'UTR	Body	chr22:39527583	Body	FALSE	FALSE	FALSE
cg18990746	cg18990746	37	7	116250238	R	LINC01510	Body						NA				LINC01510	Body	Body	chr7:116250238	Body	FALSE	FALSE	FALSE
cg10880902	cg10880902	37	1	59278781	F			chr1:59280240-59280490	N_Shore		chr1:59278592-59278592		NA		1:59278544-59279125	Unclassified_Cell_type_specific	Intergenic	Intergenic	Intergenic	chr1:59278781	Intergenic	FALSE	FALSE	FALSE
cg01265068	cg01265068	37	13	52052945	F								TRUE				Intergenic	Intergenic	Intergenic	chr13:52052945	Intergenic	FALSE	TRUE	FALSE
cg19538677	cg19538677	37	3	27575726	F						chr3:27575366-27575366		TRUE		3:27575259-27575872	Promoter_Associated	Intergenic	Intergenic	Intergenic	chr3:27575726	Enhancer	TRUE	FALSE	TRUE
cg01828742	cg01828742	37	1	230305461	R	GALNT2;GALNT2	Body;Body						NA				GALNT2	Body	Body	chr1:230305461	Body	FALSE	TRUE	FALSE
cg02020772	cg02020772	37	5	138973576	R	UBE2D2;UBE2D2	5'UTR;Body						NA				UBE2D2	5'UTR	Promoter	chr5:138973576	Promoter	FALSE	FALSE	FALSE
cg26861995	cg26861995	37	3	127831673	R	RUVBL1	Body						TRUE		3:127831443-127831853	Promoter_Associated_Cell_type_specific	RUVBL1	Body	Body	chr3:127831673	Body	FALSE	FALSE	FALSE
cg15176005	cg15176005	37	1	228122465	F	WNT9A	Body						NA				WNT9A	Body	Body	chr1:228122465	Body	TRUE	FALSE	FALSE
cg18490614	cg18490614	37	15	27213362	F			chr15:27212902-27213396	Island				NA	15:24795649-24796118			Intergenic	Intergenic	Intergenic	chr15:27213362	Intergenic	FALSE	FALSE	FALSE
cg11566444	cg11566444	37	14	71945469	F								NA				Intergenic	Intergenic	Intergenic	chr14:71945469	Intergenic	FALSE	FALSE	FALSE
cg12864409	cg12864409	37	12	110742270	R	ATP2A2;ATP2A2	Body;Body						NA				ATP2A2	Body	Body	chr12:110742270	Body	FALSE	FALSE	FALSE
cg26075259	cg26075259	37	7	157408015	R	PTPRN2;PTPRN2;PTPRN2	Body;Body;Body	chr7:157409846-157410241	N_Shore				NA	7:157100572-157101086	7:157408002-157408419	Unclassified_Cell_type_specific	PTPRN2	Body	Body	chr7:157408015	Body	FALSE	FALSE	FALSE
cg00480215	cg00480215	37	9	80592522	F	GNAQ	Body						NA		9:80592148-80593129	Promoter_Associated	GNAQ	Body	Body	chr9:80592522	Body	FALSE	FALSE	TRUE
cg24348488	cg24348488	37	6	13681972	R	RANBP9	Body						NA		6:13681745-13682020	Promoter_Associated_Cell_type_specific	RANBP9	Body	Body	chr6:13681972	Body	FALSE	FALSE	FALSE
cg17150809	cg17150809	37	6	99461062	R								TRUE				Intergenic	Intergenic	Intergenic	chr6:99461062	Intergenic	FALSE	FALSE	FALSE
cg11780785	cg11780785	37	16	72206241	F	PMFBP1;PMFBP1;PMFBP1	TSS200;1stExon;5'UTR						NA		16:72206194-72206300	Unclassified_Cell_type_specific	PMFBP1	TSS200	Promoter	chr16:72206241	Promoter	FALSE	FALSE	FALSE
cg13382148	cg13382148	37	3	189655457	R								NA				Intergenic	Intergenic	Intergenic	chr3:189655457	Intergenic	FALSE	FALSE	FALSE
cg09427574	cg09427574	37	12	94131844	F	LOC101928731;LOC101928731;CRADD	TSS1500;TSS1500;Body						NA				LOC101928731	TSS1500	Promoter	chr12:94131844	Promoter	TRUE	FALSE	FALSE
cg13525579	cg13525579	37	7	24096759	R								NA				Intergenic	Intergenic	Intergenic	chr7:24096759	Intergenic	FALSE	FALSE	FALSE
cg14884512	cg14884512	37	17	55500358	F	MSI2;MSI2	Body;Body						NA		17:55500216-55500374	Unclassified_Cell_type_specific	MSI2	Body	Body	chr17:55500358	Body	FALSE	FALSE	FALSE
cg04657644	cg04657644	37	8	40030507	R								NA				Intergenic	Intergenic	Intergenic	chr8:40030507	Enhancer	TRUE	FALSE	TRUE
cg06844181	cg06844181	37	1	16718129	R	SZRD1;SZRD1;SZRD1;SZRD1;SZRD1;SZRD1	Body;Body;Body;Body;Body;Body						NA				SZRD1	Body	Body	chr1:16718129	Body	FALSE	FALSE	TRUE
cg25663823	cg25663823	37	15	101568217	F	LRRK1	Body						NA	15:99385417-99385966			LRRK1	Body	Body	chr15:101568217	Body	FALSE	FALSE	FALSE
cg11595855	cg11595855	37	12	25242946	R	LRMP;LRMP;LRMP	Body;Body;Body						NA				LRMP	Body	Body	chr12:25242946	Body	FALSE	FALSE	FALSE
cg10554454	cg10554454	37	7	4889416	R	RADIL	Body						NA				RADIL	Body	Body	chr7:4889416	Body	FALSE	FALSE	FALSE
cg21663666	cg21663666	37	2	232220549	F								NA	2:231928793-231928833			Intergenic	Intergenic	Intergenic	chr2:232220549	Intergenic	FALSE	FALSE	FALSE
cg02247178	cg02247178	37	13	31506687	F	C13orf26	TSS200						NA				C13orf26	TSS200	Promoter	chr13:31506687	Promoter	FALSE	FALSE	FALSE
cg12166313	cg12166313	37	16	31063606	R								NA				Intergenic	Intergenic	Intergenic	chr16:31063606	Intergenic	FALSE	FALSE	FALSE
cg01151886	cg01151886	37	7	151548914	R	PRKAG2	Body				chr7:151548901-151548901		NA				PRKAG2	Body	Body	chr7:151548914	Enhancer	TRUE	FALSE	TRUE
cg10111977	cg10111977	37	3	5058550	F								NA		3:5058292-5058574	Unclassified	Intergenic	Intergenic	Intergenic	chr3:5058550	Intergenic	FALSE	FALSE	FALSE
cg16113883	cg16113883	37	6	138190021	R	TNFAIP3;TNFAIP3;TNFAIP3;LOC100130476	5'UTR;5'UTR;5'UTR;TSS1500	chr6:138187825-138189141	S_Shore				NA		6:138189861-138190108	Promoter_Associated	TNFAIP3	5'UTR	Promoter	chr6:138190021	Promoter	FALSE	TRUE	FALSE
cg14516796	cg14516796	37	9	88695311	R	GOLM1;GOLM1	5'UTR;5'UTR						NA				GOLM1	5'UTR	Promoter	chr9:88695311	Promoter	FALSE	FALSE	TRUE
cg08584947	cg08584947	37	8	93468317	F								TRUE				Intergenic	Intergenic	Intergenic	chr8:93468317	Intergenic	FALSE	FALSE	FALSE
cg20339843	cg20339843	37	12	131850527	F								NA				Intergenic	Intergenic	Intergenic	chr12:131850527	Intergenic	FALSE	FALSE	FALSE
cg04926845	cg04926845	37	20	39135432	R						chr20:39135119-39135119	DMR	NA				Intergenic	Intergenic	Intergenic	chr20:39135432	Intergenic	FALSE	FALSE	FALSE
cg23327824	cg23327824	37	2	160082960	R	TANC1;TANC1	Body;Body						NA				TANC1	Body	Body	chr2:160082960	Body	FALSE	FALSE	FALSE
cg10800620	cg10800620	37	2	196398826	F								TRUE		2:196398700-196399058	Unclassified_Cell_type_specific	Intergenic	Intergenic	Intergenic	chr2:196398826	Intergenic	FALSE	FALSE	TRUE
cg16736889	cg16736889	37	16	20421627	F	ACSM5	5'UTR						NA				ACSM5	5'UTR	Promoter	chr16:20421627	Promoter	TRUE	TRUE	FALSE
[truncated: 6,751 more rows]

## Sheet: S5_Normal_Gross_Clinical_Data
Table S5: Detailed summary of medical history and patient data in normal kidney cohort
	N4	N5	N8
Side	Right Kidney	Left Kidney	Right Kidney
Age	71	67	77
Sex	F	M	M
Ethnicity	Caucasian	Caucasian	Caucasian
Cause of Death	Intracranial Bleeding	Cardiogenic Shock	Cardiac Arrest
Height (cm)	172.72	177.8	172
Weight (kg)	109	89	85.4
Chemo/Rad	N	N	N
Medication	Oxybutynin, Aspirin, Fero Sulphate, Metoprolol, Synthroid, Vitamin D3, Simvastatin, HTN medications, Ibuprofen, Tylenol, Steroids for eachache.	Information Not Available	Amlodipine, Aspirin, Atorvastatin, Benazepril, Fenofibrate, Levothyroxine, Thyroid Hormone, Unspecified Blood Pressure Medication
Medical History	Hypertension, Atrial Fibrillation, Ear Ache	Corronary Artery Disease, Thyroid Disease, Hypertention, hyperlipidemia, Miocardial Infarction, Kidney Stone.	Seizure, Hypertension, Myocardial Infarction, Coronary Artery Disease, Hyperlipidemia, Rheumatic Aortic Stenosis, Hypothyroidism, Poliomyelitis.

## Sheet: S6_5k_ICC_04-06
Table S6: List of 5000 most variable CpGs in the intermediate ICC group (0.4 - 0.6). Data is provided as a subset of Illumina EPIC array.
	Name	Genome_Build	CHR	MAPINFO	Strand	UCSC_RefGene_Name	UCSC_RefGene_Group	UCSC_CpG_Islands_Name	Relation_to_UCSC_CpG_Island	Phantom4_Enhancers	Phantom5_Enhancers	DMR	X450k_Enhancer	HMM_Island	Regulatory_Feature_Name	Regulatory_Feature_Group	Genes	Features	Features2	position(hg19)	Features_including_enhancer	H3K27ac	H3K4me3	H3K4me1
cg05997116	cg05997116	37	7	149416913	R	KRBA1	Body	chr7:149416662-149416974	Island				NA	7:149047654-149047865			KRBA1	Body	Body	chr7:149416913	Body	FALSE	FALSE	FALSE
cg22346540	cg22346540	37	16	82920461	R	CDH13;CDH13;CDH13;CDH13;CDH13;CDH13	5'UTR;Body;Body;Body;Body;Body						NA				CDH13	5'UTR	Promoter	chr16:82920461	Promoter	FALSE	FALSE	FALSE
cg23996696	cg23996696	37	21	31322913	R								NA				Intergenic	Intergenic	Intergenic	chr21:31322913	Intergenic	FALSE	FALSE	FALSE
cg19059735	cg19059735	37	5	95874454	F	LOC101929710	Body						TRUE				LOC101929710	Body	Body	chr5:95874454	Body	FALSE	FALSE	FALSE
cg14737079	cg14737079	37	22	21309949	R	LOC101928891	TSS1500	chr22:21311336-21312201	N_Shore				NA				LOC101928891	TSS1500	Promoter	chr22:21309949	Promoter	FALSE	FALSE	FALSE
cg11835797	cg11835797	37	1	111227655	F								NA				Intergenic	Intergenic	Intergenic	chr1:111227655	Intergenic	FALSE	FALSE	FALSE
cg08438647	cg08438647	37	12	62523297	F	FAM19A2	5'UTR						NA				FAM19A2	5'UTR	Promoter	chr12:62523297	Promoter	FALSE	FALSE	FALSE
cg24501315	cg24501315	37	7	149416907	R	KRBA1	Body	chr7:149416662-149416974	Island				NA	7:149047654-149047865			KRBA1	Body	Body	chr7:149416907	Body	FALSE	FALSE	FALSE
cg09194036	cg09194036	37	9	137554684	R	COL5A1;COL5A1	Body;Body						NA				COL5A1	Body	Body	chr9:137554684	Body	FALSE	FALSE	FALSE
cg03977064	cg03977064	37	20	1872613	R			chr20:1874933-1875718	N_Shelf				NA				Intergenic	Intergenic	Intergenic	chr20:1872613	Intergenic	FALSE	FALSE	FALSE
cg19793499	cg19793499	37	7	70096378	R	AUTS2;AUTS2	Body;Body	chr7:70096263-70096501	Island				TRUE	7:69733962-69734428			AUTS2	Body	Body	chr7:70096378	Body	FALSE	FALSE	FALSE
cg09049879	cg09049879	37	13	103423502	F	TEX30;TEX30;TEX30;TEX30	Body;5'UTR;5'UTR;5'UTR	chr13:103425298-103426887	N_Shore				NA				TEX30	Body	Body	chr13:103423502	Body	FALSE	FALSE	FALSE
cg21081239	cg21081239	37	11	115803291	F								NA				Intergenic	Intergenic	Intergenic	chr11:115803291	Intergenic	FALSE	FALSE	FALSE
cg07784451	cg07784451	37	10	8952817	R	LOC105755953	Body						NA				LOC105755953	Body	Body	chr10:8952817	Body	FALSE	FALSE	FALSE
cg17518223	cg17518223	37	5	170998791	R								NA				Intergenic	Intergenic	Intergenic	chr5:170998791	Intergenic	FALSE	FALSE	FALSE
cg01083804	cg01083804	37	2	45405216	F	LINC01121	Body				chr2:45405025-45405025		NA				LINC01121	Body	Body	chr2:45405216	Body	FALSE	FALSE	FALSE
cg15193475	cg15193475	37	15	80998711	F	FAM108C1	Body						TRUE				FAM108C1	Body	Body	chr15:80998711	Body	TRUE	FALSE	FALSE
cg09238999	cg09238999	37	5	125813403	R	GRAMD3;GRAMD3;GRAMD3;GRAMD3;GRAMD3	Body;Body;Body;Body;Body						NA				GRAMD3	Body	Body	chr5:125813403	Body	TRUE	FALSE	FALSE
cg12080157	cg12080157	37	3	122888362	F								TRUE				Intergenic	Intergenic	Intergenic	chr3:122888362	Intergenic	FALSE	FALSE	FALSE
cg12658906	cg12658906	37	10	426440	F	DIP2C	Body						NA	10:416168-416514			DIP2C	Body	Body	chr10:426440	Body	FALSE	FALSE	FALSE
cg10990040	cg10990040	37	14	75423113	R	PGF	TSS1500	chr14:75422068-75422507	S_Shore				NA	14:74492837-74492885			PGF	TSS1500	Promoter	chr14:75423113	Promoter	FALSE	FALSE	FALSE
cg25484147	cg25484147	37	14	74003529	F	ACOT1;HEATR4;HEATR4	TSS1500;5'UTR;5'UTR	chr14:74004122-74004683	N_Shore				NA				ACOT1	TSS1500	Promoter	chr14:74003529	Promoter	TRUE	FALSE	FALSE
cg20963263	cg20963263	37	10	131323689	R	MGMT	Body						NA				MGMT	Body	Body	chr10:131323689	Body	FALSE	FALSE	FALSE
cg07320595	cg07320595	37	5	156485233	F	HAVCR1;HAVCR1;HAVCR1	1stExon;5'UTR;5'UTR						NA				HAVCR1	1stExon	Body	chr5:156485233	Body	TRUE	TRUE	FALSE
cg14667780	cg14667780	37	2	174613232	F								TRUE				Intergenic	Intergenic	Intergenic	chr2:174613232	Intergenic	FALSE	FALSE	FALSE
cg06133769	cg06133769	37	2	45405210	F	LINC01121	Body				chr2:45405025-45405025		NA				LINC01121	Body	Body	chr2:45405210	Body	FALSE	FALSE	FALSE
cg07340894	cg07340894	37	8	8238774	F	PRAGMIN	Body						NA				PRAGMIN	Body	Body	chr8:8238774	Body	FALSE	FALSE	FALSE
cg16637584	cg16637584	37	19	43690024	R	PSG5;PSG5	Body;Body						NA				PSG5	Body	Body	chr19:43690024	Body	FALSE	FALSE	FALSE
cg03048372	cg03048372	37	12	124929991	R	NCOR2;NCOR2	Body;Body	chr12:124929872-124930161	Island				NA	12:123495637-123496063			NCOR2	Body	Body	chr12:124929991	Body	FALSE	FALSE	FALSE
cg16254485	cg16254485	37	5	7851923	R	C5orf49	TSS1500	chr5:7850957-7851413	S_Shore				NA				C5orf49	TSS1500	Promoter	chr5:7851923	Promoter	FALSE	FALSE	TRUE
cg15775406	cg15775406	37	7	1333612	R			chr7:1337105-1337388	N_Shelf				NA	7:1300136-1300242			Intergenic	Intergenic	Intergenic	chr7:1333612	Intergenic	FALSE	FALSE	FALSE
cg02723558	cg02723558	37	11	27536073	R	BDNFOS	Body						NA				BDNFOS	Body	Body	chr11:27536073	Body	FALSE	FALSE	FALSE
cg22727783	cg22727783	37	5	14441074	R	TRIO	Body					RDMR	TRUE	5:14493865-14494430			TRIO	Body	Body	chr5:14441074	Body	FALSE	FALSE	FALSE
cg17697049	cg17697049	37	2	167090890	F	LOC101929680;SCN9A	Body;Body						NA				LOC101929680	Body	Body	chr2:167090890	Body	FALSE	FALSE	FALSE
cg23146261	cg23146261	37	14	22733319	F								TRUE				Intergenic	Intergenic	Intergenic	chr14:22733319	Intergenic	TRUE	FALSE	FALSE
cg20710386	cg20710386	37	8	10228431	F	MSRA;MSRA;MSRA;MSRA	Body;Body;Body;Body				chr8:10228323-10228323		NA				MSRA	Body	Body	chr8:10228431	Body	FALSE	FALSE	FALSE
cg09007894	cg09007894	37	6	134817077	F	LINC01010;LINC01010;LINC01010;LINC01010	Body;Body;Body;Body						NA				LINC01010	Body	Body	chr6:134817077	Enhancer	TRUE	FALSE	TRUE
cg04298771	cg04298771	37	5	1337326	F	CLPTM1L	Body	chr5:1339662-1340082	N_Shelf				NA				CLPTM1L	Body	Body	chr5:1337326	Body	FALSE	FALSE	FALSE
cg06986584	cg06986584	37	1	180904677	F	KIAA1614	Body	chr1:180904316-180904711	Island				TRUE	1:179170940-179171584	1:180904613-180904774	Unclassified_Cell_type_specific	KIAA1614	Body	Body	chr1:180904677	Body	TRUE	FALSE	FALSE
cg24319651	cg24319651	37	12	7281343	R	RBP5	1stExon						NA				RBP5	1stExon	Body	chr12:7281343	Body	TRUE	TRUE	TRUE
cg21941030	cg21941030	37	19	50031017	R	RCN3;RCN3	1stExon;5'UTR	chr19:50030981-50031300	Island				TRUE	19:54722801-54723840	19:50030870-50031704	Unclassified	RCN3	1stExon	Body	chr19:50031017	Body	FALSE	FALSE	FALSE
cg19533443	cg19533443	37	3	124711101	R	HEG1	Body						TRUE				HEG1	Body	Body	chr3:124711101	Body	FALSE	FALSE	FALSE
cg09980803	cg09980803	37	1	212061180	R								NA				Intergenic	Intergenic	Intergenic	chr1:212061180	Intergenic	TRUE	FALSE	FALSE
cg24239165	cg24239165	37	17	59496653	R			chr17:59493992-59494386	S_Shelf				NA				Intergenic	Intergenic	Intergenic	chr17:59496653	Intergenic	FALSE	FALSE	FALSE
cg05258935	cg05258935	37	19	39086923	F	MAP4K1;MAP4K1	Body;Body	chr19:39086878-39087304	Island				NA	19:43778739-43779415			MAP4K1	Body	Body	chr19:39086923	Body	FALSE	FALSE	FALSE
cg21002957	cg21002957	37	19	15568894	R	RASAL3	Body	chr19:15568027-15569227	Island				NA	19:15428605-15430216			RASAL3	Body	Body	chr19:15568894	Body	FALSE	FALSE	FALSE
cg20207416	cg20207416	37	1	16202716	R	MIR5096;SPEN	Body;Body						NA				MIR5096	Body	Body	chr1:16202716	Body	TRUE	TRUE	TRUE
cg06516502	cg06516502	37	22	28035175	R			chr22:28034987-28035310	Island				NA	22:26365032-26365231			Intergenic	Intergenic	Intergenic	chr22:28035175	Intergenic	FALSE	FALSE	TRUE
cg10933457	cg10933457	37	2	123503367	R								TRUE				Intergenic	Intergenic	Intergenic	chr2:123503367	Intergenic	FALSE	FALSE	FALSE
cg16219124	cg16219124	37	5	1338438	F	CLPTM1L	Body	chr5:1339662-1340082	N_Shore				NA	5:1391297-1391515			CLPTM1L	Body	Body	chr5:1338438	Body	TRUE	FALSE	FALSE
cg08949783	cg08949783	37	10	57358165	F	MTRNR2L5	TSS1500						NA				MTRNR2L5	TSS1500	Promoter	chr10:57358165	Promoter	FALSE	FALSE	FALSE
cg08152721	cg08152721	37	21	41366045	F								NA				Intergenic	Intergenic	Intergenic	chr21:41366045	Intergenic	FALSE	FALSE	FALSE
cg01574996	cg01574996	37	2	152212629	R	TNFAIP6;LOC101929319	TSS1500;Body						NA				TNFAIP6	TSS1500	Promoter	chr2:152212629	Promoter	FALSE	FALSE	FALSE
cg15507690	cg15507690	37	3	176919597	R			chr3:176915511-176915854	S_Shelf				NA		3:176919341-176920108	Unclassified	Intergenic	Intergenic	Intergenic	chr3:176919597	Intergenic	FALSE	FALSE	FALSE
cg17851276	cg17851276	37	4	9476719	F								NA	4:9083998-9086046			Intergenic	Intergenic	Intergenic	chr4:9476719	Intergenic	FALSE	FALSE	FALSE
cg11909250	cg11909250	37	9	100700917	F	HEMGN;HEMGN	5'UTR;TSS1500						NA				HEMGN	5'UTR	Promoter	chr9:100700917	Promoter	FALSE	FALSE	FALSE
cg00413606	cg00413606	37	7	36500624	R								NA				Intergenic	Intergenic	Intergenic	chr7:36500624	Intergenic	FALSE	FALSE	FALSE
cg08072815	cg08072815	37	7	149416541	R	KRBA1;KRBA1	5'UTR;Body	chr7:149416662-149416974	N_Shore				NA				KRBA1	5'UTR	Promoter	chr7:149416541	Promoter	FALSE	FALSE	FALSE
cg13795660	cg13795660	37	19	39171229	R	ACTN4	Body						NA				ACTN4	Body	Body	chr19:39171229	Body	TRUE	TRUE	TRUE
cg26529963	cg26529963	37	8	144973617	R								NA	8:145045605-145045665			Intergenic	Intergenic	Intergenic	chr8:144973617	Intergenic	FALSE	TRUE	FALSE
cg00957644	cg00957644	37	16	27225863	F	KDM8;KDM8	Body;Body						NA				KDM8	Body	Body	chr16:27225863	Body	FALSE	FALSE	FALSE
cg02743293	cg02743293	37	3	113250921	R	SIDT1;SIDT1	TSS1500;TSS1500	chr3:113251699-113252290	N_Shore				NA				SIDT1	TSS1500	Promoter	chr3:113250921	Promoter	FALSE	FALSE	FALSE
cg13853484	cg13853484	37	4	83849351	R	LIN54;LIN54;LIN54;LIN54;LIN54;LIN54;LIN54	Body;Body;Body;Body;Body;Body;Body						NA				LIN54	Body	Body	chr4:83849351	Body	FALSE	FALSE	FALSE
cg00651016	cg00651016	37	16	552754	R	RAB11FIP3;RAB11FIP3	Body;Body			low-CpG:492721-492769			NA				RAB11FIP3	Body	Body	chr16:552754	Body	FALSE	FALSE	TRUE
cg00016538	cg00016538	37	16	4004021	R								NA				Intergenic	Intergenic	Intergenic	chr16:4004021	Intergenic	FALSE	FALSE	FALSE
cg20757507	cg20757507	37	10	14817080	R	FAM107B;FAM107B	TSS200;TSS200						NA				FAM107B	TSS200	Promoter	chr10:14817080	Promoter	FALSE	FALSE	FALSE
cg11559456	cg11559456	37	13	88537191	F								NA				Intergenic	Intergenic	Intergenic	chr13:88537191	Intergenic	FALSE	FALSE	FALSE
cg04581004	cg04581004	37	12	7281333	R	RBP5	1stExon						NA				RBP5	1stExon	Body	chr12:7281333	Body	TRUE	TRUE	TRUE
cg05149783	cg05149783	37	2	23583023	F								NA				Intergenic	Intergenic	Intergenic	chr2:23583023	Enhancer	TRUE	FALSE	TRUE
cg19413476	cg19413476	37	7	45168818	R								NA				Intergenic	Intergenic	Intergenic	chr7:45168818	Intergenic	FALSE	FALSE	FALSE
cg17349011	cg17349011	37	8	19623129	R								NA				Intergenic	Intergenic	Intergenic	chr8:19623129	Intergenic	FALSE	FALSE	FALSE
cg23830619	cg23830619	37	12	1868080	F	ADIPOR2	Body						NA				ADIPOR2	Body	Body	chr12:1868080	Body	TRUE	FALSE	FALSE
cg15102466	cg15102466	37	19	38540035	R	SIPA1L3	5'UTR				chr19:38539760-38539760		NA		19:38539641-38540426	Promoter_Associated	SIPA1L3	5'UTR	Promoter	chr19:38540035	Promoter	FALSE	FALSE	FALSE
cg10171723	cg10171723	37	20	46486091	R								NA				Intergenic	Intergenic	Intergenic	chr20:46486091	Enhancer	TRUE	FALSE	TRUE
cg17043801	cg17043801	37	16	71878874	R	ATXN1L	TSS1500	chr16:71879763-71880296	N_Shore				NA				ATXN1L	TSS1500	Promoter	chr16:71878874	Promoter	TRUE	FALSE	FALSE
cg09307518	cg09307518	37	9	38334106	F								NA				Intergenic	Intergenic	Intergenic	chr9:38334106	Intergenic	FALSE	FALSE	FALSE
cg07521193	cg07521193	37	15	27819422	R								NA	15:25492859-25493040			Intergenic	Intergenic	Intergenic	chr15:27819422	Intergenic	FALSE	FALSE	FALSE
cg15655312	cg15655312	37	19	3440041	R	NFIC;NFIC;NFIC;NFIC;NFIC	Body;Body;Body;Body;Body						NA				NFIC	Body	Body	chr19:3440041	Body	FALSE	FALSE	FALSE
cg20272343	cg20272343	37	8	1231248	R								NA				Intergenic	Intergenic	Intergenic	chr8:1231248	Intergenic	FALSE	FALSE	FALSE
cg16799699	cg16799699	37	15	61210082	R	RORA	Body						NA		15:61208544-61210117	Unclassified	RORA	Body	Body	chr15:61210082	Enhancer	TRUE	FALSE	TRUE
cg25322094	cg25322094	37	5	132561319	R	FSTL4	Body						TRUE				FSTL4	Body	Body	chr5:132561319	Body	TRUE	FALSE	FALSE
cg07999547	cg07999547	37	7	17720837	F								NA		7:17720440-17721364	Unclassified	Intergenic	Intergenic	Intergenic	chr7:17720837	Intergenic	FALSE	FALSE	TRUE
cg03190513	cg03190513	37	6	11382675	R	NEDD9	TSS200						NA		6:11381904-11383135	Promoter_Associated	NEDD9	TSS200	Promoter	chr6:11382675	Promoter	FALSE	FALSE	FALSE
cg04031093	cg04031093	37	1	233027124	F								TRUE				Intergenic	Intergenic	Intergenic	chr1:233027124	Intergenic	FALSE	FALSE	FALSE
cg09970125	cg09970125	37	8	39381476	R	ADAM3A;ADAM3A;ADAM3A;ADAM3A	TSS1500;TSS1500;TSS1500;TSS1500	chr8:39380225-39380533	S_Shore				NA				ADAM3A	TSS1500	Promoter	chr8:39381476	Promoter	FALSE	FALSE	FALSE
cg11078828	cg11078828	37	11	72019901	R	CLPB;CLPB;CLPB;CLPB	Body;Body;Body;Body						TRUE				CLPB	Body	Body	chr11:72019901	Body	FALSE	FALSE	FALSE
cg25680215	cg25680215	37	5	115640023	F								TRUE				Intergenic	Intergenic	Intergenic	chr5:115640023	Intergenic	FALSE	FALSE	FALSE
cg23766887	cg23766887	37	3	192549421	R	MB21D2	Body						TRUE				MB21D2	Body	Body	chr3:192549421	Body	FALSE	FALSE	FALSE
cg17437939	cg17437939	37	7	97361252	R	TAC1;TAC1;TAC1;TAC1	TSS200;TSS200;TSS200;TSS200	chr7:97361132-97363018	Island				NA	7:97199050-97199704			TAC1	TSS200	Promoter	chr7:97361252	Promoter	FALSE	TRUE	TRUE
cg03277137	cg03277137	37	13	113513653	R	ATP11A;ATP11A	Body;Body						TRUE	13:112561521-112561655			ATP11A	Body	Body	chr13:113513653	Body	FALSE	FALSE	FALSE
cg07612956	cg07612956	37	7	125077877	F								NA				Intergenic	Intergenic	Intergenic	chr7:125077877	Intergenic	FALSE	TRUE	FALSE
cg00497472	cg00497472	37	4	892861	F	GAK	Body	chr4:893911-894186	N_Shore				NA				GAK	Body	Body	chr4:892861	Body	FALSE	FALSE	FALSE
cg27054514	cg27054514	37	1	2252995	R	MORN1	Body	chr1:2253723-2254758	N_Shore				TRUE	1:2242556-2242871			MORN1	Body	Body	chr1:2252995	Enhancer	TRUE	FALSE	TRUE
cg09445207	cg09445207	37	22	18341142	R	MICAL3;MICAL3	Body;Body						NA				MICAL3	Body	Body	chr22:18341142	Body	FALSE	FALSE	FALSE
cg17628377	cg17628377	37	5	180121337	R								NA				Intergenic	Intergenic	Intergenic	chr5:180121337	Intergenic	FALSE	FALSE	FALSE
cg11801524	cg11801524	37	10	29811563	F	SVIL;SVIL	Body;Body						TRUE	10:29851493-29851666			SVIL	Body	Body	chr10:29811563	Body	TRUE	TRUE	TRUE
cg24896021	cg24896021	37	8	6630930	F								NA	8:6618016-6618434			Intergenic	Intergenic	Intergenic	chr8:6630930	Intergenic	FALSE	TRUE	TRUE
cg13329172	cg13329172	37	17	14109378	R	COX10	Body	chr17:14110197-14110574	N_Shore				NA		17:14109127-14109713	Unclassified_Cell_type_specific	COX10	Body	Body	chr17:14109378	Body	FALSE	FALSE	FALSE
cg10902324	cg10902324	37	10	14817070	R	FAM107B;FAM107B	TSS200;TSS200						NA				FAM107B	TSS200	Promoter	chr10:14817070	Promoter	FALSE	FALSE	FALSE
cg00104353	cg00104353	37	7	157782798	F	PTPRN2;PTPRN2;PTPRN2;PTPRN2;PTPRN2	Body;Body;Body;Body;Body						NA				PTPRN2	Body	Body	chr7:157782798	Body	FALSE	FALSE	FALSE
cg16756841	cg16756841	37	3	130569187	R	ATP2C1;ATP2C1;ATP2C1	TSS200;TSS200;TSS200						NA		3:130568958-130569541	Promoter_Associated_Cell_type_specific	ATP2C1	TSS200	Promoter	chr3:130569187	Promoter	TRUE	FALSE	FALSE
cg09187709	cg09187709	37	11	100598511	R	FLJ32810	Body						TRUE				FLJ32810	Body	Body	chr11:100598511	Body	FALSE	FALSE	FALSE
cg10509179	cg10509179	37	7	4084716	R	SDK1	Body						NA				SDK1	Body	Body	chr7:4084716	Body	FALSE	FALSE	FALSE
cg10845380	cg10845380	37	14	23290798	R			chr14:23291078-23291337	N_Shore			RDMR	TRUE				Intergenic	Intergenic	Intergenic	chr14:23290798	Intergenic	TRUE	FALSE	FALSE
cg14092160	cg14092160	37	12	119622397	F	HSPB8	Body						NA				HSPB8	Body	Body	chr12:119622397	Body	TRUE	FALSE	FALSE
cg09077096	cg09077096	37	7	3033798	R	CARD11	5'UTR						NA	7:3000310-3000479			CARD11	5'UTR	Promoter	chr7:3033798	Promoter	FALSE	FALSE	TRUE
cg03562414	cg03562414	37	19	52391078	F	ZNF577;ZNF577;ZNF577	Body;5'UTR;5'UTR	chr19:52390841-52391368	Island				NA	19:57082654-57083180			ZNF577	Body	Body	chr19:52391078	Body	TRUE	TRUE	FALSE
cg05577912	cg05577912	37	7	30971307	R								NA				Intergenic	Intergenic	Intergenic	chr7:30971307	Intergenic	TRUE	FALSE	FALSE
cg08897188	cg08897188	37	7	151506385	F	PRKAG2;PRKAG2	5'UTR;Body						NA	7:151137313-151137439	7:151506132-151506419	Unclassified_Cell_type_specific	PRKAG2	5'UTR	Promoter	chr7:151506385	Promoter	FALSE	FALSE	FALSE
cg11056229	cg11056229	37	10	1281114	R	ADARB2	Body	chr10:1284151-1284422	N_Shelf				NA				ADARB2	Body	Body	chr10:1281114	Body	FALSE	TRUE	TRUE
cg15412815	cg15412815	37	11	93271088	F	C11orf75	5'UTR			low-CpG:92910718-92910762			NA				C11orf75	5'UTR	Promoter	chr11:93271088	Promoter	TRUE	FALSE	FALSE
cg05375811	cg05375811	37	12	131506021	R	GPR133	Body						NA	12:130071774-130072136			GPR133	Body	Body	chr12:131506021	Body	FALSE	FALSE	FALSE
cg20563852	cg20563852	37	15	85396333	F	ALPK3	Body						NA				ALPK3	Body	Body	chr15:85396333	Body	TRUE	FALSE	FALSE
cg26404722	cg26404722	37	2	9353201	R	ASAP2;ASAP2	Body;Body						TRUE				ASAP2	Body	Body	chr2:9353201	Body	TRUE	TRUE	TRUE
cg22934200	cg22934200	37	2	61407270	R	AHSA2	5'UTR	chr2:61404048-61405361	S_Shore			RDMR	TRUE				AHSA2	5'UTR	Promoter	chr2:61407270	Promoter	TRUE	TRUE	TRUE
cg15366684	cg15366684	37	5	178684652	F	ADAMTS2;ADAMTS2	Body;Body	chr5:178684326-178684659	Island				NA	5:178616933-178617265			ADAMTS2	Body	Body	chr5:178684652	Body	FALSE	FALSE	FALSE
cg09976082	cg09976082	37	6	17398527	F	CAP2	5'UTR						NA				CAP2	5'UTR	Promoter	chr6:17398527	Promoter	FALSE	FALSE	FALSE
cg17849530	cg17849530	37	10	14816693	R	FAM107B;FAM107B	1stExon;5'UTR						NA				FAM107B	1stExon	Body	chr10:14816693	Body	FALSE	FALSE	FALSE
cg02693607	cg02693607	37	7	27150598	R	HOXA3;HOXA3;HOXA3	5'UTR;5'UTR;5'UTR	chr7:27150030-27150418	S_Shore				NA				HOXA3	5'UTR	Promoter	chr7:27150598	Promoter	TRUE	FALSE	FALSE
cg22138856	cg22138856	37	2	2531193	R								NA				Intergenic	Intergenic	Intergenic	chr2:2531193	Intergenic	FALSE	FALSE	FALSE
cg15625573	cg15625573	37	20	56472591	F								NA				Intergenic	Intergenic	Intergenic	chr20:56472591	Intergenic	FALSE	FALSE	FALSE
cg14946073	cg14946073	37	6	127802374	F	SOGA3	Body						NA				SOGA3	Body	Body	chr6:127802374	Body	FALSE	FALSE	FALSE
cg05354622	cg05354622	37	7	151123652	R								NA				Intergenic	Intergenic	Intergenic	chr7:151123652	Intergenic	TRUE	FALSE	FALSE
cg19662677	cg19662677	37	22	35461053	F	ISX	TSS1500						NA				ISX	TSS1500	Promoter	chr22:35461053	Promoter	FALSE	FALSE	FALSE
cg19793839	cg19793839	37	20	35110294	R	DLGAP4;DLGAP4;DLGAP4	Body;5'UTR;Body						NA				DLGAP4	Body	Body	chr20:35110294	Body	FALSE	FALSE	FALSE
cg17321561	cg17321561	37	10	14816880	R	FAM107B;FAM107B	1stExon;5'UTR						NA				FAM107B	1stExon	Body	chr10:14816880	Body	FALSE	FALSE	FALSE
cg18691800	cg18691800	37	6	17281015	F	RBM24;RBM24	TSS1500;TSS1500	chr6:17280739-17282334	Island			DMR	NA	6:17388719-17390413			RBM24	TSS1500	Promoter	chr6:17281015	Promoter	FALSE	FALSE	FALSE
cg26519342	cg26519342	37	16	30079121	R	ALDOA;ALDOA;ALDOA;ALDOA	Body;Body;Body;Body	chr16:30076310-30077872	S_Shore				NA				ALDOA	Body	Body	chr16:30079121	Body	TRUE	TRUE	TRUE
cg07363212	cg07363212	37	1	2808880	F								NA	1:2798655-2798758			Intergenic	Intergenic	Intergenic	chr1:2808880	Intergenic	FALSE	FALSE	FALSE
cg12519998	cg12519998	37	10	384286	R	DIP2C	Body	chr10:387294-387544	N_Shelf				NA	10:374260-374303			DIP2C	Body	Body	chr10:384286	Body	TRUE	FALSE	FALSE
cg22349483	cg22349483	37	10	11317590	R	CELF2;CELF2;CELF2;CELF2	Body;Body;Body;Body						NA				CELF2	Body	Body	chr10:11317590	Body	FALSE	FALSE	FALSE
cg09926845	cg09926845	37	1	47644094	R	LINC00853	TSS1500						NA				LINC00853	TSS1500	Promoter	chr1:47644094	Promoter	TRUE	TRUE	FALSE
cg19770253	cg19770253	37	2	182136439	F	LOC101927156	Body						NA				LOC101927156	Body	Body	chr2:182136439	Body	FALSE	FALSE	FALSE
cg03185665	cg03185665	37	2	85872047	R	USP39;USP39;USP39;USP39;USP39;USP39	Body;Body;Body;Body;Body;Body						NA				USP39	Body	Body	chr2:85872047	Body	FALSE	FALSE	FALSE
cg08328927	cg08328927	37	11	443853	F								NA				Intergenic	Intergenic	Intergenic	chr11:443853	Intergenic	FALSE	FALSE	FALSE
cg05758743	cg05758743	37	12	120759361	F			chr12:120755346-120755672	S_Shelf				NA				Intergenic	Intergenic	Intergenic	chr12:120759361	Intergenic	TRUE	FALSE	FALSE
cg26654148	cg26654148	37	2	177016978	R	HOXD4	Body	chr2:177016416-177016632	S_Shore				NA	2:176724663-176725225			HOXD4	Body	Body	chr2:177016978	Body	TRUE	FALSE	FALSE
cg10789787	cg10789787	37	1	200895186	F								NA				Intergenic	Intergenic	Intergenic	chr1:200895186	Intergenic	FALSE	FALSE	FALSE
cg07244095	cg07244095	37	13	114833435	F	RASA3	Body	chr13:114836066-114836520	N_Shelf			CDMR	NA		13:114832724-114834075	Promoter_Associated	RASA3	Body	Body	chr13:114833435	Body	FALSE	FALSE	FALSE
cg18532316	cg18532316	37	7	64537871	F			chr7:64541192-64541752	N_Shelf				NA				Intergenic	Intergenic	Intergenic	chr7:64537871	Intergenic	FALSE	FALSE	FALSE
cg01835926	cg01835926	37	17	18854730	R	SLC5A10;SLC5A10;SLC5A10;SLC5A10;SLC5A10	TSS1500;TSS1500;TSS1500;TSS1500;5'UTR						NA	17:18795281-18795525	17:18854730-18855479	Unclassified_Cell_type_specific	SLC5A10	TSS1500	Promoter	chr17:18854730	Promoter	TRUE	TRUE	TRUE
cg25563772	cg25563772	37	17	29648546	R	EVI2A;EVI2A;EVI2A;EVI2A;NF1;NF1	5'UTR;5'UTR;1stExon;1stExon;Body;Body						NA		17:29648353-29649068	Promoter_Associated_Cell_type_specific	EVI2A	5'UTR	Promoter	chr17:29648546	Promoter	FALSE	FALSE	FALSE
cg01355789	cg01355789	37	11	78760901	R	TENM4	Body						NA				TENM4	Body	Body	chr11:78760901	Body	FALSE	FALSE	FALSE
cg24605969	cg24605969	37	16	68919092	F	TANGO6	Body						NA				TANGO6	Body	Body	chr16:68919092	Body	FALSE	FALSE	FALSE
cg02381965	cg02381965	37	2	3418480	F	TTC15	Body						NA	2:3397463-3397568			TTC15	Body	Body	chr2:3418480	Body	FALSE	FALSE	FALSE
cg05187542	cg05187542	37	20	373784	R	TRIB3;TRIB3;TRIB3;TRIB3;TRIB3;TRIB3	Body;Body;Body;Body;Body;Body	chr20:376916-377165	N_Shelf				NA				TRIB3	Body	Body	chr20:373784	Body	FALSE	FALSE	FALSE
cg20890430	cg20890430	37	20	48903034	R								NA				Intergenic	Intergenic	Intergenic	chr20:48903034	Intergenic	TRUE	FALSE	FALSE
cg09480190	cg09480190	37	16	85671771	R	KIAA0182;KIAA0182	5'UTR;Body	chr16:85670134-85670349	S_Shore				NA	16:84229098-84229566			KIAA0182	5'UTR	Promoter	chr16:85671771	Enhancer	TRUE	FALSE	TRUE
cg13105980	cg13105980	37	16	552711	R	RAB11FIP3;RAB11FIP3	Body;Body						NA				RAB11FIP3	Body	Body	chr16:552711	Body	FALSE	FALSE	FALSE
cg12047425	cg12047425	37	1	21877576	F	ALPL;ALPL	5'UTR;TSS1500						NA	1:21750078-21750171			ALPL	5'UTR	Promoter	chr1:21877576	Promoter	TRUE	TRUE	FALSE
cg21793540	cg21793540	37	4	174294384	R	SAP30	Body	chr4:174291879-174293273	S_Shore				NA				SAP30	Body	Body	chr4:174294384	Body	FALSE	FALSE	FALSE
cg09822356	cg09822356	37	2	46294962	R	PRKCE	Body						NA				PRKCE	Body	Body	chr2:46294962	Body	TRUE	FALSE	FALSE
cg12937413	cg12937413	37	7	158820418	R			chr7:158823178-158824316	N_Shelf				TRUE	7:158513171-158513416			Intergenic	Intergenic	Intergenic	chr7:158820418	Enhancer	TRUE	FALSE	TRUE
cg08177681	cg08177681	37	2	240302585	F	HDAC4	5'UTR						NA	2:239967465-239967609	2:240302317-240303199	Promoter_Associated	HDAC4	5'UTR	Promoter	chr2:240302585	Promoter	FALSE	FALSE	FALSE
cg13984913	cg13984913	37	16	72013790	F	PKD1L3	Body						NA				PKD1L3	Body	Body	chr16:72013790	Body	FALSE	FALSE	FALSE
cg01717455	cg01717455	37	2	237568487	R								NA				Intergenic	Intergenic	Intergenic	chr2:237568487	Intergenic	FALSE	FALSE	FALSE
cg17059000	cg17059000	37	17	79150651	F	AATK-AS1	Body						NA				AATK-AS1	Body	Body	chr17:79150651	Body	FALSE	FALSE	FALSE
cg16481280	cg16481280	37	6	32120955	F	PPT2;PRRT1;PPT2	TSS1500;TSS1500;TSS1500	chr6:32121829-32122529	N_Shore				TRUE		6:32120376-32123743	Promoter_Associated	PPT2	TSS1500	Promoter	chr6:32120955	Promoter	TRUE	TRUE	TRUE
cg18555277	cg18555277	37	6	170581248	R			chr6:170580889-170581113	S_Shore				NA	6:170423168-170423428	6:170580647-170582298	Promoter_Associated	Intergenic	Intergenic	Intergenic	chr6:170581248	Intergenic	FALSE	FALSE	FALSE
cg02818294	cg02818294	37	7	75305758	F	HIP1;HIP1	Body;Body						NA				HIP1	Body	Body	chr7:75305758	Body	TRUE	FALSE	FALSE
cg18076732	cg18076732	37	13	49832342	R	CDADC1;CDADC1;CDADC1	Body;Body;Body						NA		13:49832253-49832579	Promoter_Associated_Cell_type_specific	CDADC1	Body	Body	chr13:49832342	Body	FALSE	TRUE	FALSE
cg00806644	cg00806644	37	10	126889815	F								TRUE		10:126889702-126890020	Unclassified_Cell_type_specific	Intergenic	Intergenic	Intergenic	chr10:126889815	Intergenic	FALSE	FALSE	FALSE
cg18440692	cg18440692	37	10	126308034	F	FAM53B	3'UTR	chr10:126303794-126304213	S_Shelf				TRUE		10:126307635-126308236	Unclassified_Cell_type_specific	FAM53B	3'UTR	Body	chr10:126308034	Body	FALSE	FALSE	FALSE
cg07466829	cg07466829	37	20	4948247	F	SLC23A2;SLC23A2	5'UTR;5'UTR						TRUE				SLC23A2	5'UTR	Promoter	chr20:4948247	Promoter	FALSE	FALSE	FALSE
cg01195915	cg01195915	37	5	157878470	R								NA				Intergenic	Intergenic	Intergenic	chr5:157878470	Intergenic	FALSE	FALSE	FALSE
cg24237626	cg24237626	37	8	24540195	F								NA				Intergenic	Intergenic	Intergenic	chr8:24540195	Intergenic	FALSE	FALSE	FALSE
cg02312388	cg02312388	37	20	57257982	F	STX16-NPEPL1	Body						NA				STX16-NPEPL1	Body	Body	chr20:57257982	Body	FALSE	FALSE	FALSE
cg18033043	cg18033043	37	11	131847899	F	NTM;NTM;NTM;NTM	Body;Body;Body;Body						TRUE				NTM	Body	Body	chr11:131847899	Body	FALSE	FALSE	FALSE
cg00969893	cg00969893	37	15	63133069	F	TLN2	3'UTR						TRUE				TLN2	3'UTR	Body	chr15:63133069	Body	TRUE	FALSE	FALSE
cg17917283	cg17917283	37	12	1642645	R			chr12:1639033-1640750	S_Shore			CDMR	NA		12:1641577-1643333	Unclassified	Intergenic	Intergenic	Intergenic	chr12:1642645	Intergenic	FALSE	FALSE	FALSE
cg26557005	cg26557005	37	13	96086249	R	CLDN10;CLDN10	Body;1stExon	chr13:96086047-96086276	Island				NA	13:94883970-94884253			CLDN10	Body	Body	chr13:96086249	Body	TRUE	TRUE	FALSE
cg24303598	cg24303598	37	5	35884755	R								TRUE				Intergenic	Intergenic	Intergenic	chr5:35884755	Intergenic	FALSE	FALSE	FALSE
cg09999381	cg09999381	37	3	53069292	R	SFMBT1	5'UTR						NA				SFMBT1	5'UTR	Promoter	chr3:53069292	Promoter	FALSE	FALSE	FALSE
cg24661860	cg24661860	37	1	10784363	F	CASZ1;CASZ1	5'UTR;5'UTR						TRUE				CASZ1	5'UTR	Promoter	chr1:10784363	Enhancer	TRUE	FALSE	TRUE
cg27197186	cg27197186	37	9	97745967	R	C9orf3;C9orf3	Body;Body						NA				C9orf3	Body	Body	chr9:97745967	Body	FALSE	FALSE	FALSE
cg12411994	cg12411994	37	7	150017070	R	ACTR3C	5'UTR	chr7:150019950-150020752	N_Shelf				NA				ACTR3C	5'UTR	Promoter	chr7:150017070	Promoter	FALSE	FALSE	FALSE
cg05978154	cg05978154	37	5	1100209	F	SLC12A7	Body	chr5:1099943-1100764	Island				NA	5:1152495-1154109			SLC12A7	Body	Body	chr5:1100209	Body	TRUE	FALSE	FALSE
cg19958653	cg19958653	37	16	78283257	F	WWOX;WWOX;WWOX;WWOX	Body;Body;Body;Body						NA				WWOX	Body	Body	chr16:78283257	Body	FALSE	FALSE	FALSE
cg04448881	cg04448881	37	5	65814772	R						chr5:65814686-65814686		NA				Intergenic	Intergenic	Intergenic	chr5:65814772	Intergenic	FALSE	TRUE	FALSE
cg05903486	cg05903486	37	19	17868349	F	FCHO1;FCHO1;FCHO1;FCHO1	5'UTR;Body;Body;Body						NA				FCHO1	5'UTR	Promoter	chr19:17868349	Promoter	FALSE	FALSE	FALSE
cg18958693	cg18958693	37	7	1607601	F	PSMG3;PSMG3	Body;Body	chr7:1609568-1610037	N_Shore				TRUE		7:1607350-1607688	Gene_Associated_Cell_type_specific	PSMG3	Body	Body	chr7:1607601	Enhancer	TRUE	FALSE	TRUE
cg14354806	cg14354806	37	10	14817327	R	FAM107B	TSS1500						NA				FAM107B	TSS1500	Promoter	chr10:14817327	Promoter	FALSE	FALSE	FALSE
cg11507532	cg11507532	37	5	178007671	F	COL23A1	Body	chr5:178003623-178004247	S_Shelf				NA				COL23A1	Body	Body	chr5:178007671	Body	FALSE	FALSE	FALSE
cg11343820	cg11343820	37	5	174044519	R								NA				Intergenic	Intergenic	Intergenic	chr5:174044519	Intergenic	FALSE	FALSE	FALSE
cg02074930	cg02074930	37	14	75423089	R	PGF	TSS1500	chr14:75422068-75422507	S_Shore				NA	14:74492837-74492885			PGF	TSS1500	Promoter	chr14:75423089	Promoter	FALSE	FALSE	FALSE
cg04935598	cg04935598	37	14	71631054	R								NA				Intergenic	Intergenic	Intergenic	chr14:71631054	Intergenic	TRUE	FALSE	FALSE
cg02560744	cg02560744	37	2	110872729	F	MALL	Body	chr2:110872945-110873587	N_Shore				NA	2:110229889-110230023			MALL	Body	Body	chr2:110872729	Body	FALSE	TRUE	FALSE
cg14105271	cg14105271	37	5	66254655	F	MAST4;MAST4;MAST4;MAST4;MAST4	TSS200;Body;Body;Body;Body						NA				MAST4	TSS200	Promoter	chr5:66254655	Promoter	FALSE	TRUE	FALSE
cg02458632	cg02458632	37	2	62678081	F								NA				Intergenic	Intergenic	Intergenic	chr2:62678081	Intergenic	FALSE	FALSE	FALSE
cg12638745	cg12638745	37	21	40816464	F	SH3BGR;LCA5L	TSS1500;TSS1500	chr21:40817302-40817973	N_Shore				NA				SH3BGR	TSS1500	Promoter	chr21:40816464	Promoter	FALSE	FALSE	FALSE
cg15732840	cg15732840	37	2	63274615	F	LOC100132215	Body	chr2:63274475-63279430	Island			RDMR	TRUE	2:63127980-63128847			LOC100132215	Body	Body	chr2:63274615	Body	FALSE	FALSE	FALSE
cg17982497	cg17982497	37	15	96906859	F			chr15:96904722-96905050	S_Shore			RDMR	NA				Intergenic	Intergenic	Intergenic	chr15:96906859	Intergenic	FALSE	FALSE	FALSE
cg17327157	cg17327157	37	16	72260045	F								NA				Intergenic	Intergenic	Intergenic	chr16:72260045	Intergenic	FALSE	FALSE	FALSE
cg21407956	cg21407956	37	11	62912707	F	SLC22A24;SLC22A24	TSS1500;TSS1500						NA				SLC22A24	TSS1500	Promoter	chr11:62912707	Promoter	TRUE	FALSE	FALSE
cg07157757	cg07157757	37	11	655445	R	DEAF1	Body				chr11:655302-655302		NA	11:645445-645659			DEAF1	Body	Body	chr11:655445	Body	FALSE	FALSE	TRUE
cg04720277	cg04720277	37	2	192482590	R						chr2:192482352-192482352		NA		2:192482253-192482775	Unclassified_Cell_type_specific	Intergenic	Intergenic	Intergenic	chr2:192482590	Intergenic	FALSE	FALSE	FALSE
cg20104116	cg20104116	37	3	127429559	F	MGLL;MGLL	Body;Body						TRUE				MGLL	Body	Body	chr3:127429559	Body	FALSE	FALSE	FALSE
cg03500965	cg03500965	37	6	108145777	R	SCML4	TSS1500						NA		6:108145137-108146102	Promoter_Associated	SCML4	TSS1500	Promoter	chr6:108145777	Promoter	TRUE	FALSE	FALSE
cg02037681	cg02037681	37	16	671920	R	RAB40C	Body	chr16:672265-672507	N_Shore				TRUE	16:611890-611942			RAB40C	Body	Body	chr16:671920	Body	FALSE	FALSE	FALSE
cg01369479	cg01369479	37	2	134532341	R								TRUE				Intergenic	Intergenic	Intergenic	chr2:134532341	Intergenic	FALSE	FALSE	FALSE
cg15002347	cg15002347	37	1	186590321	R						chr1:186590040-186590040		NA				Intergenic	Intergenic	Intergenic	chr1:186590321	Intergenic	FALSE	FALSE	FALSE
cg08485587	cg08485587	37	5	40682948	R	PTGER4	Body	chr5:40679502-40682081	S_Shore		chr5:40682862-40682862		NA				PTGER4	Body	Body	chr5:40682948	Body	TRUE	TRUE	FALSE
cg19960420	cg19960420	37	10	101282185	F			chr10:101282725-101282934	N_Shore				NA	10:101271828-101272220			Intergenic	Intergenic	Intergenic	chr10:101282185	Intergenic	FALSE	FALSE	FALSE
cg00743816	cg00743816	37	5	172049532	R								NA				Intergenic	Intergenic	Intergenic	chr5:172049532	Intergenic	FALSE	FALSE	FALSE
cg23256223	cg23256223	37	7	46009239	R								NA				Intergenic	Intergenic	Intergenic	chr7:46009239	Intergenic	FALSE	FALSE	FALSE
cg12471378	cg12471378	37	19	31705093	R						chr19:31705006-31705006		TRUE		19:31704813-31705446	Unclassified_Cell_type_specific	Intergenic	Intergenic	Intergenic	chr19:31705093	Intergenic	FALSE	FALSE	FALSE
cg00387964	cg00387964	37	4	7651935	R	SORCS2	Body	chr4:7647755-7647960	S_Shelf		chr4:7651364-7651364		NA	4:7702835-7703153	4:7651041-7653123	Unclassified	SORCS2	Body	Body	chr4:7651935	Body	FALSE	FALSE	FALSE
cg14403090	cg14403090	37	7	105573866	F								TRUE				Intergenic	Intergenic	Intergenic	chr7:105573866	Intergenic	FALSE	FALSE	FALSE
cg25791745	cg25791745	37	13	22700794	F								NA				Intergenic	Intergenic	Intergenic	chr13:22700794	Intergenic	FALSE	FALSE	FALSE
cg07642767	cg07642767	37	10	135040139	F			chr10:135039937-135040196	Island				NA	10:134889798-134891072			Intergenic	Intergenic	Intergenic	chr10:135040139	Intergenic	FALSE	FALSE	FALSE
cg03206431	cg03206431	37	17	8129534	F	CTC1;CTC1	3'UTR;Body	chr17:8126224-8126486	S_Shelf				NA				CTC1	3'UTR	Body	chr17:8129534	Body	FALSE	FALSE	FALSE
cg24580909	cg24580909	37	16	27225856	F	KDM8;KDM8	Body;Body						NA				KDM8	Body	Body	chr16:27225856	Body	FALSE	FALSE	FALSE
cg02151918	cg02151918	37	11	70211268	R	PPFIA1;PPFIA1;PPFIA1	Body;Body;Body						NA		11:70211117-70211662	Unclassified_Cell_type_specific	PPFIA1	Body	Body	chr11:70211268	Body	FALSE	FALSE	FALSE
cg14885273	cg14885273	37	1	43427403	F	SLC2A1-AS1	Body	chr1:43423467-43424768	S_Shelf				TRUE				SLC2A1-AS1	Body	Body	chr1:43427403	Body	TRUE	FALSE	FALSE
cg14696311	cg14696311	37	13	114855198	F	RASA3	Body	chr13:114849000-114852746	S_Shelf				TRUE	13:113873205-113873808			RASA3	Body	Body	chr13:114855198	Body	FALSE	FALSE	FALSE
cg04920214	cg04920214	37	16	87102163	F								TRUE	16:85659548-85659665			Intergenic	Intergenic	Intergenic	chr16:87102163	Intergenic	TRUE	FALSE	FALSE
cg21209310	cg21209310	37	20	6025272	R	LRRN4	Body	chr20:6021583-6022874	S_Shelf				NA				LRRN4	Body	Body	chr20:6025272	Body	FALSE	FALSE	FALSE
cg13058290	cg13058290	37	7	151790980	F	GALNT11;GALNT11	5'UTR;Body						NA				GALNT11	5'UTR	Promoter	chr7:151790980	Promoter	FALSE	FALSE	FALSE
cg20604850	cg20604850	37	2	234182899	R	SCARNA5;ATG16L1;ATG16L1;ATG16L1;ATG16L1;ATG16L1	TSS1500;Body;Body;Body;Body;Body						NA				SCARNA5	TSS1500	Promoter	chr2:234182899	Promoter	FALSE	FALSE	FALSE
cg07613016	cg07613016	37	7	27903727	F	JAZF1	Body						NA				JAZF1	Body	Body	chr7:27903727	Body	FALSE	FALSE	FALSE
cg04945432	cg04945432	37	10	6199477	F	PFKFB3;PFKFB3	Body;Body						NA				PFKFB3	Body	Body	chr10:6199477	Body	FALSE	FALSE	FALSE
cg00901816	cg00901816	37	15	27656099	R	GABRG3;GABRG3	Body;Body						NA				GABRG3	Body	Body	chr15:27656099	Body	FALSE	FALSE	FALSE
cg21376733	cg21376733	37	12	54891636	F	NCKAP1L	1stExon						NA		12:54891141-54891783	Promoter_Associated	NCKAP1L	1stExon	Body	chr12:54891636	Body	FALSE	TRUE	FALSE
cg18888655	cg18888655	37	19	17403176	R	ABHD8	3'UTR	chr19:17403039-17403570	Island				TRUE	19:17263842-17264561	19:17402942-17404026	Promoter_Associated	ABHD8	3'UTR	Body	chr19:17403176	Body	TRUE	FALSE	FALSE
cg04616867	cg04616867	37	2	234883779	R	TRPM8	Body						NA				TRPM8	Body	Body	chr2:234883779	Body	FALSE	FALSE	FALSE
cg05317090	cg05317090	37	16	54969706	R			chr16:54970301-54972846	N_Shore			CDMR	NA		16:54969571-54969800	Gene_Associated_Cell_type_specific	Intergenic	Intergenic	Intergenic	chr16:54969706	Intergenic	FALSE	FALSE	FALSE
cg25986527	cg25986527	37	5	175969383	R	CDHR2	TSS200	chr5:175969749-175971053	N_Shore				NA				CDHR2	TSS200	Promoter	chr5:175969383	Promoter	TRUE	TRUE	TRUE
cg07363402	cg07363402	37	21	44582429	F								TRUE				Intergenic	Intergenic	Intergenic	chr21:44582429	Enhancer	TRUE	FALSE	TRUE
cg08545389	cg08545389	37	14	25520222	F	STXBP6;STXBP6	TSS1500;TSS1500	chr14:25518424-25519612	S_Shore				NA				STXBP6	TSS1500	Promoter	chr14:25520222	Promoter	FALSE	FALSE	FALSE
cg19974227	cg19974227	37	4	3371876	R	RGS12;RGS12;RGS12;RGS12	Body;5'UTR;1stExon;Body	chr4:3374733-3374998	N_Shelf				TRUE	4:3341674-3341782	4:3371177-3372283	Promoter_Associated	RGS12	Body	Body	chr4:3371876	Body	FALSE	FALSE	FALSE
cg25051862	cg25051862	37	6	43977674	F	LOC101929705	Body				chr6:43977606-43977606		NA				LOC101929705	Body	Body	chr6:43977674	Body	FALSE	FALSE	FALSE
cg02157403	cg02157403	37	9	133734031	R	ABL1;ABL1	Body;Body						NA	9:132723794-132723865	9:133733238-133734987	Gene_Associated_Cell_type_specific	ABL1	Body	Body	chr9:133734031	Body	FALSE	FALSE	FALSE
cg03953626	cg03953626	37	6	30652396	R	KIAA1949;KIAA1949	Body;1stExon	chr6:30654392-30654934	N_Shore				NA		6:30652289-30655443	Promoter_Associated	KIAA1949	Body	Body	chr6:30652396	Body	TRUE	FALSE	FALSE
cg03813164	cg03813164	37	10	11059725	R	CUGBP2;CUGBP2	Body;TSS200	chr10:11059442-11060524	Island				NA	10:11099449-11100763	10:11059272-11060871	Unclassified_Cell_type_specific	CUGBP2	Body	Body	chr10:11059725	Body	FALSE	FALSE	FALSE
cg14840536	cg14840536	37	10	101686676	F	DNMBP-AS1;DNMBP	TSS1500;Body						NA				DNMBP-AS1	TSS1500	Promoter	chr10:101686676	Promoter	TRUE	TRUE	TRUE
cg23942160	cg23942160	37	16	10719960	R			chr16:10721407-10721647	N_Shore				NA				Intergenic	Intergenic	Intergenic	chr16:10719960	Intergenic	FALSE	FALSE	FALSE
cg02235249	cg02235249	37	2	171570003	R	LOC440925	Body	chr2:171569877-171573904	Island				NA	2:171277816-171279780			LOC440925	Body	Body	chr2:171570003	Body	FALSE	FALSE	TRUE
cg16757248	cg16757248	37	17	46872263	F	TTLL6;TTLL6	TSS1500;Body						TRUE				TTLL6	TSS1500	Promoter	chr17:46872263	Enhancer	TRUE	FALSE	TRUE
cg23852496	cg23852496	37	10	29811621	F	SVIL;SVIL	Body;Body						TRUE	10:29851493-29851666			SVIL	Body	Body	chr10:29811621	Body	TRUE	TRUE	TRUE
cg03970153	cg03970153	37	21	33002456	F								NA				Intergenic	Intergenic	Intergenic	chr21:33002456	Intergenic	FALSE	FALSE	FALSE
cg10166664	cg10166664	37	5	60624229	R			chr5:60626505-60629809	N_Shelf				TRUE				Intergenic	Intergenic	Intergenic	chr5:60624229	Intergenic	FALSE	FALSE	FALSE
cg22024657	cg22024657	37	7	122839955	F	SLC13A1	1stExon						NA				SLC13A1	1stExon	Body	chr7:122839955	Body	TRUE	TRUE	FALSE
cg00221983	cg00221983	37	13	96086251	R	CLDN10;CLDN10	1stExon;Body	chr13:96086047-96086276	Island				NA	13:94883970-94884253			CLDN10	1stExon	Body	chr13:96086251	Body	TRUE	TRUE	FALSE
cg26537719	cg26537719	37	11	122874364	F								NA				Intergenic	Intergenic	Intergenic	chr11:122874364	Intergenic	FALSE	FALSE	FALSE
cg21100469	cg21100469	37	11	8255572	F	LMO1;LMO1;LMO1	Body;Body;Body						NA				LMO1	Body	Body	chr11:8255572	Body	FALSE	FALSE	FALSE
cg14838562	cg14838562	37	6	18402877	R	RNF144B	Body				chr6:18402733-18402733		NA				RNF144B	Body	Body	chr6:18402877	Body	FALSE	FALSE	FALSE
cg21078322	cg21078322	37	6	134491163	F	SGK1;SGK1;SGK1;SGK1	3'UTR;3'UTR;3'UTR;3'UTR						NA	6:134532807-134532861			SGK1	3'UTR	Body	chr6:134491163	Body	TRUE	TRUE	FALSE
cg16732780	cg16732780	37	5	175969439	R	CDHR2	TSS200	chr5:175969749-175971053	N_Shore				NA	5:175902045-175903728			CDHR2	TSS200	Promoter	chr5:175969439	Promoter	TRUE	TRUE	TRUE
cg07523537	cg07523537	37	4	170190260	F	SH3RF1	Body	chr4:170191357-170192844	N_Shore				NA				SH3RF1	Body	Body	chr4:170190260	Body	TRUE	TRUE	FALSE
cg04264908	cg04264908	37	17	35303330	R			chr17:35303284-35303572	Island				NA	17:32377428-32377631	17:35302694-35303339	Unclassified_Cell_type_specific	Intergenic	Intergenic	Intergenic	chr17:35303330	Intergenic	TRUE	FALSE	FALSE
cg04735370	cg04735370	37	18	11885242	F	GNAL;GNAL;GNAL;GNAL;MPPE1;MPPE1;MPPE1;MPPE1;MPPE1	3'UTR;3'UTR;3'UTR;3'UTR;Body;Body;Body;Body;Body						NA				GNAL	3'UTR	Body	chr18:11885242	Body	FALSE	FALSE	FALSE
cg13051137	cg13051137	37	12	27709645	F	PPFIBP1;PPFIBP1;PPFIBP1;PPFIBP1	5'UTR;5'UTR;5'UTR;5'UTR						NA				PPFIBP1	5'UTR	Promoter	chr12:27709645	Promoter	TRUE	FALSE	FALSE
cg01577980	cg01577980	37	7	116412971	R	MET;MET	Body;Body						NA				MET	Body	Body	chr7:116412971	Body	FALSE	FALSE	FALSE
cg10500516	cg10500516	37	5	180019265	R	SCGB3A1	TSS1500	chr5:180017099-180019062	S_Shore				NA				SCGB3A1	TSS1500	Promoter	chr5:180019265	Promoter	FALSE	FALSE	FALSE
cg09526096	cg09526096	37	7	120482206	F	TSPAN12	Body						NA				TSPAN12	Body	Body	chr7:120482206	Body	TRUE	TRUE	FALSE
cg26579713	cg26579713	37	15	65701865	F	IGDCC4	Body						TRUE				IGDCC4	Body	Body	chr15:65701865	Body	FALSE	FALSE	FALSE
cg25014676	cg25014676	37	4	129500763	F								NA				Intergenic	Intergenic	Intergenic	chr4:129500763	Intergenic	FALSE	FALSE	FALSE
cg06346857	cg06346857	37	1	21877579	F	ALPL;ALPL	5'UTR;TSS1500						NA	1:21750078-21750171			ALPL	5'UTR	Promoter	chr1:21877579	Promoter	TRUE	TRUE	FALSE
cg21263801	cg21263801	37	2	192764236	F								NA				Intergenic	Intergenic	Intergenic	chr2:192764236	Intergenic	FALSE	FALSE	FALSE
cg04542001	cg04542001	37	5	177926387	F	COL23A1	Body						NA				COL23A1	Body	Body	chr5:177926387	Body	FALSE	FALSE	FALSE
cg17005974	cg17005974	37	15	85426755	F	SLC28A1;SLC28A1;SLC28A1;SLC28A1	TSS1500;TSS1500;TSS1500;TSS1500						NA				SLC28A1	TSS1500	Promoter	chr15:85426755	Promoter	TRUE	FALSE	FALSE
cg03002264	cg03002264	37	2	147788732	F								TRUE				Intergenic	Intergenic	Intergenic	chr2:147788732	Intergenic	FALSE	FALSE	FALSE
cg22273744	cg22273744	37	4	95972614	R	BMPR1B;BMPR1B;BMPR1B	TSS1500;5'UTR;5'UTR						NA				BMPR1B	TSS1500	Promoter	chr4:95972614	Promoter	FALSE	FALSE	FALSE
cg06360841	cg06360841	37	1	53405671	R	MIR1273G;SCP2;SCP2;SCP2;SCP2;SCP2	TSS1500;5'UTR;Body;Body;Body;Body						NA				MIR1273G	TSS1500	Promoter	chr1:53405671	Promoter	FALSE	FALSE	FALSE
cg05770762	cg05770762	37	17	72243979	R	TTYH2;TTYH2	Body;TSS1500						NA				TTYH2	Body	Body	chr17:72243979	Body	FALSE	FALSE	FALSE
cg11343177	cg11343177	37	7	77321828	F			chr7:77325410-77326409	N_Shelf				NA				Intergenic	Intergenic	Intergenic	chr7:77321828	Intergenic	FALSE	FALSE	FALSE
cg17326658	cg17326658	37	6	145991044	R	EPM2A;EPM2A	Body;Body						NA				EPM2A	Body	Body	chr6:145991044	Body	FALSE	FALSE	FALSE
cg24661126	cg24661126	37	2	46295385	F	PRKCE	Body						NA				PRKCE	Body	Body	chr2:46295385	Body	FALSE	FALSE	FALSE
cg21078144	cg21078144	37	14	81790203	F	STON2;STON2	Body;Body						TRUE				STON2	Body	Body	chr14:81790203	Body	FALSE	TRUE	FALSE
cg20757729	cg20757729	37	4	71801196	R	MOB1B;MOB1B;MOB1B	5'UTR;Body;Body						NA				MOB1B	5'UTR	Promoter	chr4:71801196	Promoter	FALSE	FALSE	FALSE
cg00045762	cg00045762	37	5	167181762	F	ODZ2	Body						NA				ODZ2	Body	Body	chr5:167181762	Body	FALSE	FALSE	FALSE
cg20964601	cg20964601	37	5	79055543	F	CMYA5	Body						NA				CMYA5	Body	Body	chr5:79055543	Body	FALSE	FALSE	FALSE
cg05595832	cg05595832	37	7	104567372	R	LOC723809	TSS1500						NA				LOC723809	TSS1500	Promoter	chr7:104567372	Promoter	TRUE	FALSE	FALSE
cg19392335	cg19392335	37	11	58710266	F	GLYATL1	TSS1500						NA				GLYATL1	TSS1500	Promoter	chr11:58710266	Promoter	FALSE	FALSE	FALSE
cg00582714	cg00582714	37	3	129373072	F	TMCC1;TMCC1;TMCC1	Body;Body;Body						NA				TMCC1	Body	Body	chr3:129373072	Body	FALSE	FALSE	FALSE
cg07557301	cg07557301	37	16	27220524	R	KDM8;KDM8	5'UTR;Body						NA				KDM8	5'UTR	Promoter	chr16:27220524	Promoter	FALSE	FALSE	FALSE
cg04900489	cg04900489	37	13	31272551	R								NA		13:31272270-31272819	Unclassified_Cell_type_specific	Intergenic	Intergenic	Intergenic	chr13:31272551	Enhancer	TRUE	FALSE	TRUE
cg22279159	cg22279159	37	4	26199269	F						chr4:26198985-26198985		NA		4:26198998-26199405	Unclassified_Cell_type_specific	Intergenic	Intergenic	Intergenic	chr4:26199269	Intergenic	FALSE	FALSE	FALSE
cg00974578	cg00974578	37	6	143916485	F								TRUE				Intergenic	Intergenic	Intergenic	chr6:143916485	Intergenic	FALSE	FALSE	FALSE
cg04229575	cg04229575	37	4	157512736	F								NA				Intergenic	Intergenic	Intergenic	chr4:157512736	Intergenic	FALSE	FALSE	FALSE
cg09753321	cg09753321	37	16	79312619	R								NA		16:79312389-79312842	Unclassified_Cell_type_specific	Intergenic	Intergenic	Intergenic	chr16:79312619	Intergenic	FALSE	FALSE	FALSE
cg27369096	cg27369096	37	5	2169769	F								NA	5:2222711-2222816			Intergenic	Intergenic	Intergenic	chr5:2169769	Intergenic	FALSE	FALSE	FALSE
cg07813214	cg07813214	37	2	224703232	R	AP1S3	TSS1500	chr2:224701962-224702790	S_Shore				NA				AP1S3	TSS1500	Promoter	chr2:224703232	Promoter	FALSE	FALSE	FALSE
cg00587532	cg00587532	37	9	100639513	F								TRUE				Intergenic	Intergenic	Intergenic	chr9:100639513	Intergenic	FALSE	FALSE	FALSE
cg14787880	cg14787880	37	2	203244123	R	BMPR2	Body	chr2:203239865-203242418	S_Shore				NA				BMPR2	Body	Body	chr2:203244123	Body	FALSE	TRUE	FALSE
cg15714227	cg15714227	37	5	2225482	F								NA	5:2278323-2278483			Intergenic	Intergenic	Intergenic	chr5:2225482	Intergenic	FALSE	FALSE	FALSE
cg27082921	cg27082921	37	19	1800150	R	ATP8B3	Body	chr19:1799934-1800248	Island				NA	19:1750935-1751407			ATP8B3	Body	Body	chr19:1800150	Body	FALSE	FALSE	FALSE
cg24551568	cg24551568	37	8	134388615	F								TRUE				Intergenic	Intergenic	Intergenic	chr8:134388615	Intergenic	FALSE	FALSE	TRUE
cg04398742	cg04398742	37	17	78867041	R	RPTOR;RPTOR	Body;Body	chr17:78863569-78863813	S_Shelf				NA	17:76480518-76481951			RPTOR	Body	Body	chr17:78867041	Body	FALSE	FALSE	FALSE
cg09306707	cg09306707	37	2	65679787	F								NA				Intergenic	Intergenic	Intergenic	chr2:65679787	Intergenic	FALSE	FALSE	FALSE
cg22720790	cg22720790	37	19	58716032	R	ZNF274;ZNF274;ZNF274	Body;Body;5'UTR	chr19:58715220-58716033	Island			RDMR	NA				ZNF274	Body	Body	chr19:58716032	Body	FALSE	FALSE	FALSE
cg07045538	cg07045538	37	1	43914361	F	SZT2	Body						NA				SZT2	Body	Body	chr1:43914361	Body	TRUE	FALSE	FALSE
cg08397458	cg08397458	37	7	47089358	R			chr7:47092244-47093076	N_Shelf				NA				Intergenic	Intergenic	Intergenic	chr7:47089358	Intergenic	TRUE	FALSE	FALSE
cg11217865	cg11217865	37	5	139227318	R	NRG2;NRG2;NRG2;NRG2	3'UTR;3'UTR;3'UTR;3'UTR	chr5:139227605-139228279	N_Shore				NA				NRG2	3'UTR	Body	chr5:139227318	Body	FALSE	FALSE	FALSE
cg11479220	cg11479220	37	14	64336485	R	SYNE2;SYNE2	5'UTR;5'UTR						NA				SYNE2	5'UTR	Promoter	chr14:64336485	Promoter	TRUE	TRUE	TRUE
cg19692240	cg19692240	37	13	21748982	R	MRPL57;SKA3;SKA3	TSS1500;Body;Body	chr13:21750287-21751332	N_Shore				NA				MRPL57	TSS1500	Promoter	chr13:21748982	Promoter	FALSE	FALSE	FALSE
cg15747436	cg15747436	37	11	287949	R	ATHL1	TSS1500	chr11:289771-290010	N_Shore				NA	11:277651-280146			ATHL1	TSS1500	Promoter	chr11:287949	Promoter	TRUE	FALSE	FALSE
cg12225344	cg12225344	37	19	37946179	F	ZNF569	5'UTR						NA				ZNF569	5'UTR	Promoter	chr19:37946179	Promoter	FALSE	TRUE	FALSE
cg11105563	cg11105563	37	10	354620	R	DIP2C	Body						NA				DIP2C	Body	Body	chr10:354620	Body	FALSE	FALSE	FALSE
cg14461291	cg14461291	37	3	194320017	F	TMEM44;TMEM44;TMEM44;TMEM44	Body;Body;Body;Body						NA	3:195801138-195801432			TMEM44	Body	Body	chr3:194320017	Body	FALSE	FALSE	FALSE
cg19839282	cg19839282	37	22	32039149	F								NA				Intergenic	Intergenic	Intergenic	chr22:32039149	Intergenic	FALSE	FALSE	FALSE
cg27195108	cg27195108	37	2	44502653	F	SLC3A1;SLC3A1	5'UTR;1stExon						NA				SLC3A1	5'UTR	Promoter	chr2:44502653	Promoter	TRUE	TRUE	FALSE
cg00510718	cg00510718	37	7	106505961	R	PIK3CG;PIK3CG	5'UTR;1stExon	chr7:106508057-106508733	N_Shelf	low-CpG:106292932-106293218			NA		7:106505080-106506285	Promoter_Associated	PIK3CG	5'UTR	Promoter	chr7:106505961	Promoter	TRUE	TRUE	FALSE
cg12167301	cg12167301	37	7	133515072	R	EXOC4	Body						NA				EXOC4	Body	Body	chr7:133515072	Body	TRUE	FALSE	FALSE
cg07971231	cg07971231	37	8	11246552	R	FAM167A-AS1	Body						NA				FAM167A-AS1	Body	Body	chr8:11246552	Body	FALSE	FALSE	FALSE
cg05783290	cg05783290	37	7	150383337	F	GIMAP2	5'UTR					DMR	NA		7:150383266-150383361	Promoter_Associated	GIMAP2	5'UTR	Promoter	chr7:150383337	Promoter	TRUE	TRUE	FALSE
cg13402298	cg13402298	37	1	2850682	R			chr1:2850665-2850873	Island				NA	1:2840497-2840905			Intergenic	Intergenic	Intergenic	chr1:2850682	Intergenic	FALSE	FALSE	FALSE
cg07008029	cg07008029	37	3	38778453	R	SCN10A;SCN10A;SCN10A	Body;Body;Body						NA				SCN10A	Body	Body	chr3:38778453	Body	FALSE	FALSE	FALSE
cg19450111	cg19450111	37	14	99728984	F	BCL11B;BCL11B	Body;Body						TRUE	14:98798692-98798874	14:99728711-99729276	Promoter_Associated_Cell_type_specific	BCL11B	Body	Body	chr14:99728984	Body	FALSE	FALSE	FALSE
cg24705426	cg24705426	37	3	11550659	F	ATG7;ATG7;ATG7	Body;Body;Body						TRUE				ATG7	Body	Body	chr3:11550659	Body	TRUE	FALSE	FALSE
cg20132609	cg20132609	37	13	99698423	F	DOCK9;DOCK9	Body;Body						NA				DOCK9	Body	Body	chr13:99698423	Body	FALSE	FALSE	FALSE
cg23642047	cg23642047	37	5	111265808	F	NREP-AS1;NREP;NREP	Body;Body;Body				chr5:111265612-111265612		TRUE				NREP-AS1	Body	Body	chr5:111265808	Body	FALSE	FALSE	FALSE
cg20237888	cg20237888	37	11	70794833	F	SHANK2	Body						NA	11:70472357-70472498			SHANK2	Body	Body	chr11:70794833	Body	FALSE	FALSE	FALSE
cg06431864	cg06431864	37	5	179868587	F								TRUE				Intergenic	Intergenic	Intergenic	chr5:179868587	Intergenic	FALSE	FALSE	FALSE
cg03071383	cg03071383	37	2	136269567	F	ZRANB3;ZRANB3;ZRANB3	5'UTR;5'UTR;5'UTR						NA				ZRANB3	5'UTR	Promoter	chr2:136269567	Promoter	FALSE	FALSE	FALSE
cg05460181	cg05460181	37	17	38935754	R	KRT27;KRT27	Body;ExonBnd	chr17:38935799-38936093	N_Shore				NA				KRT27	Body	Body	chr17:38935754	Body	FALSE	FALSE	FALSE
cg00989059	cg00989059	37	10	7622410	F	ITIH5;ITIH5;ITIH5	Body;Body;Body	chr10:7621718-7621950	S_Shore				NA				ITIH5	Body	Body	chr10:7622410	Body	FALSE	FALSE	FALSE
cg14006373	cg14006373	37	6	15501917	R	JARID2	Body						NA	6:15609867-15610119			JARID2	Body	Body	chr6:15501917	Body	TRUE	FALSE	FALSE
cg07078114	cg07078114	37	9	139606202	F	FAM69B	TSS1500	chr9:139606300-139607433	N_Shore				NA	9:138726021-138727286	9:139606128-139607323	Unclassified_Cell_type_specific	FAM69B	TSS1500	Promoter	chr9:139606202	Promoter	TRUE	FALSE	FALSE
cg05324501	cg05324501	37	9	73090414	F								NA				Intergenic	Intergenic	Intergenic	chr9:73090414	Intergenic	TRUE	FALSE	FALSE
cg14779456	cg14779456	37	12	68833990	F	LOC100507195	Body						NA				LOC100507195	Body	Body	chr12:68833990	Body	FALSE	FALSE	FALSE
cg09942166	cg09942166	37	14	101157915	R								NA	14:100227598-100227732			Intergenic	Intergenic	Intergenic	chr14:101157915	Intergenic	FALSE	FALSE	FALSE
cg14234152	cg14234152	37	2	173601413	R	RAPGEF4;LOC91149	Body;TSS1500	chr2:173600281-173600970	S_Shore			RDMR	NA				RAPGEF4	Body	Body	chr2:173601413	Body	FALSE	FALSE	FALSE
cg26433059	cg26433059	37	7	114655817	R	MDFIC;MDFIC	Body;Body						NA		7:114655718-114655871	Unclassified_Cell_type_specific	MDFIC	Body	Body	chr7:114655817	Body	FALSE	FALSE	FALSE
cg06390484	cg06390484	37	7	134575271	R	CALD1;CALD1;CALD1;CALD1;CALD1	TSS1500;Body;TSS1500;Body;Body						NA				CALD1	TSS1500	Promoter	chr7:134575271	Promoter	FALSE	FALSE	FALSE
cg06254044	cg06254044	37	11	108339209	F	C11orf65	TSS1500						NA				C11orf65	TSS1500	Promoter	chr11:108339209	Promoter	TRUE	FALSE	FALSE
cg13158936	cg13158936	37	2	44510127	R	SLC3A1	Body						NA				SLC3A1	Body	Body	chr2:44510127	Body	FALSE	FALSE	FALSE
cg01349007	cg01349007	37	5	93051819	F	FAM172A;FAM172A;FAM172A;FAM172A	Body;Body;Body;Body						NA				FAM172A	Body	Body	chr5:93051819	Body	FALSE	FALSE	FALSE
cg27399950	cg27399950	37	9	6625346	F	GLDC	Body						NA				GLDC	Body	Body	chr9:6625346	Body	FALSE	FALSE	TRUE
cg10472919	cg10472919	37	5	135266805	R	FBXL21	5'UTR	chr5:135265848-135266517	S_Shore				NA	5:135294704-135294796			FBXL21	5'UTR	Promoter	chr5:135266805	Promoter	FALSE	FALSE	FALSE
cg22320760	cg22320760	37	3	13318541	F							RDMR	NA				Intergenic	Intergenic	Intergenic	chr3:13318541	Intergenic	FALSE	FALSE	FALSE
cg05232889	cg05232889	37	7	114055419	F	FOXP2;FOXP2;FOXP2	5'UTR;5'UTR;5'UTR						NA				FOXP2	5'UTR	Promoter	chr7:114055419	Promoter	FALSE	FALSE	FALSE
cg01408508	cg01408508	37	20	26188639	R			chr20:26188638-26190348	Island				NA		20:26188575-26189483	Unclassified	Intergenic	Intergenic	Intergenic	chr20:26188639	Intergenic	FALSE	FALSE	FALSE
cg16680262	cg16680262	37	10	123219306	R								NA				Intergenic	Intergenic	Intergenic	chr10:123219306	Intergenic	FALSE	FALSE	FALSE
cg09531044	cg09531044	37	13	114138439	R	DCUN1D2	Body						NA				DCUN1D2	Body	Body	chr13:114138439	Body	FALSE	FALSE	FALSE
cg21531916	cg21531916	37	7	75608553	R	POR	Body						NA				POR	Body	Body	chr7:75608553	Body	FALSE	FALSE	TRUE
cg16212595	cg16212595	37	3	171052729	R	TNIK;TNIK;TNIK;TNIK;TNIK;TNIK;TNIK;TNIK	Body;Body;Body;Body;Body;Body;Body;Body						NA				TNIK	Body	Body	chr3:171052729	Body	FALSE	FALSE	FALSE
cg00506949	cg00506949	37	4	58356670	R								NA				Intergenic	Intergenic	Intergenic	chr4:58356670	Intergenic	FALSE	TRUE	FALSE
cg05183646	cg05183646	37	6	134491143	F	SGK1;SGK1;SGK1;SGK1	3'UTR;3'UTR;3'UTR;3'UTR						NA	6:134532807-134532861			SGK1	3'UTR	Body	chr6:134491143	Body	TRUE	TRUE	FALSE
cg27139419	cg27139419	37	15	99212404	R	IGF1R	Body					DMR	TRUE				IGF1R	Body	Body	chr15:99212404	Body	TRUE	TRUE	TRUE
cg01225794	cg01225794	37	19	6103713	F	RFX2;RFX2	5'UTR;5'UTR						NA				RFX2	5'UTR	Promoter	chr19:6103713	Promoter	FALSE	FALSE	FALSE
cg10331119	cg10331119	37	1	7209666	R	CAMTA1	Body						NA	1:7132146-7132575	1:7209583-7209684	Unclassified_Cell_type_specific	CAMTA1	Body	Body	chr1:7209666	Enhancer	TRUE	FALSE	TRUE
cg20013672	cg20013672	37	11	113146094	F	NCAM1-AS1;NCAM1;NCAM1;NCAM1	TSS1500;Body;Body;Body						NA				NCAM1-AS1	TSS1500	Promoter	chr11:113146094	Promoter	FALSE	TRUE	FALSE
cg22236066	cg22236066	37	8	103742123	R						chr8:103741796-103741796		TRUE		8:103741917-103742696	Unclassified_Cell_type_specific	Intergenic	Intergenic	Intergenic	chr8:103742123	Intergenic	TRUE	FALSE	FALSE
cg12909612	cg12909612	37	5	174038198	R								NA				Intergenic	Intergenic	Intergenic	chr5:174038198	Intergenic	FALSE	FALSE	FALSE
cg09556826	cg09556826	37	6	28956259	R			chr6:28956106-28956578	Island				NA	6:29064223-29064833	6:28956010-28957008	Promoter_Associated	Intergenic	Intergenic	Intergenic	chr6:28956259	Intergenic	FALSE	FALSE	FALSE
cg20451748	cg20451748	37	12	27159886	F	TM7SF3	Body						NA				TM7SF3	Body	Body	chr12:27159886	Body	FALSE	FALSE	FALSE
cg20127868	cg20127868	37	1	15886024	R	DNAJC16;DNAJC16;DNAJC16;DNAJC16;DNAJC16;DNAJC16	ExonBnd;ExonBnd;ExonBnd;Body;Body;Body						NA				DNAJC16	ExonBnd	Body	chr1:15886024	Body	TRUE	FALSE	FALSE
cg19333433	cg19333433	37	6	159463387	F	TAGAP;TAGAP;TAGAP;TAGAP	Body;Body;TSS200;5'UTR						NA		6:159463250-159464404	Promoter_Associated	TAGAP	Body	Body	chr6:159463387	Body	FALSE	FALSE	FALSE
cg17485838	cg17485838	37	7	27138712	R			chr7:27135342-27136736	S_Shore			RDMR	NA		7:27138326-27138743	Gene_Associated_Cell_type_specific	Intergenic	Intergenic	Intergenic	chr7:27138712	Intergenic	TRUE	TRUE	FALSE
cg01062942	cg01062942	37	19	15568935	R	RASAL3	Body	chr19:15568027-15569227	Island				NA	19:15428605-15430216			RASAL3	Body	Body	chr19:15568935	Body	FALSE	FALSE	FALSE
cg25273767	cg25273767	37	4	151953574	F								NA				Intergenic	Intergenic	Intergenic	chr4:151953574	Intergenic	FALSE	FALSE	FALSE
cg21945120	cg21945120	37	10	59917324	R								NA				Intergenic	Intergenic	Intergenic	chr10:59917324	Intergenic	FALSE	FALSE	FALSE
cg21354781	cg21354781	37	6	164029556	F								NA	6:163949258-163949560			Intergenic	Intergenic	Intergenic	chr6:164029556	Intergenic	FALSE	FALSE	FALSE
cg20418101	cg20418101	37	8	39381506	R	ADAM3A;ADAM3A;ADAM3A;ADAM3A	TSS1500;TSS1500;TSS1500;TSS1500	chr8:39380225-39380533	S_Shore				NA				ADAM3A	TSS1500	Promoter	chr8:39381506	Promoter	FALSE	FALSE	FALSE
cg24479014	cg24479014	37	11	102702656	F								NA	11:102207810-102207876	11:102702143-102702792	Unclassified_Cell_type_specific	Intergenic	Intergenic	Intergenic	chr11:102702656	Intergenic	TRUE	TRUE	FALSE
cg16297030	cg16297030	37	5	35047946	F	AGXT2	1stExon						NA				AGXT2	1stExon	Body	chr5:35047946	Body	TRUE	TRUE	FALSE
cg11061136	cg11061136	37	5	175969423	R	CDHR2	TSS200	chr5:175969749-175971053	N_Shore				NA				CDHR2	TSS200	Promoter	chr5:175969423	Promoter	TRUE	TRUE	TRUE
cg17021099	cg17021099	37	17	44370270	R								NA				Intergenic	Intergenic	Intergenic	chr17:44370270	Intergenic	FALSE	FALSE	FALSE
cg10054878	cg10054878	37	5	115872204	F	SEMA6A;SEMA6A	5'UTR;5'UTR						NA				SEMA6A	5'UTR	Promoter	chr5:115872204	Promoter	FALSE	FALSE	FALSE
cg20344388	cg20344388	37	21	46829943	R	COL18A1	Body	chr21:46824531-46826234	S_Shelf				TRUE	21:45654291-45654963	21:46829895-46830044	Unclassified	COL18A1	Body	Body	chr21:46829943	Enhancer	TRUE	FALSE	TRUE
cg13470212	cg13470212	37	2	1238317	F	SNTG2	Body						NA	2:1220864-1220978			SNTG2	Body	Body	chr2:1238317	Body	FALSE	FALSE	TRUE
cg05670935	cg05670935	37	4	39368862	F	RFC1;RFC1;MIR1273H	TSS1500;TSS1500;Body	chr4:39367648-39368213	S_Shore				NA				RFC1	TSS1500	Promoter	chr4:39368862	Promoter	TRUE	TRUE	FALSE
cg03020384	cg03020384	37	1	15026277	F	KAZN;KAZN	Body;Body						NA				KAZN	Body	Body	chr1:15026277	Body	FALSE	FALSE	FALSE
cg09979488	cg09979488	37	12	52056565	R	SCN8A;SCN8A;SCN8A;SCN8A	ExonBnd;ExonBnd;5'UTR;5'UTR						TRUE				SCN8A	ExonBnd	Body	chr12:52056565	Body	FALSE	TRUE	FALSE
cg11962524	cg11962524	37	11	60619624	F	GPR44	3'UTR	chr11:60619924-60621111	N_Shore				NA		11:60619581-60619633	Gene_Associated_Cell_type_specific	GPR44	3'UTR	Body	chr11:60619624	Body	FALSE	FALSE	FALSE
cg22115148	cg22115148	37	3	177216338	F	LINC00578	Body						NA				LINC00578	Body	Body	chr3:177216338	Body	TRUE	FALSE	FALSE
cg07748255	cg07748255	37	4	1324877	R	MAEA;MAEA	Body;Body	chr4:1322394-1322875	S_Shelf				NA	4:1314619-1315089	4:1324388-1325123	Unclassified	MAEA	Body	Body	chr4:1324877	Body	FALSE	FALSE	TRUE
cg23119178	cg23119178	37	14	34402392	F	EGLN3;EGLN3	Body;Body						NA				EGLN3	Body	Body	chr14:34402392	Body	FALSE	FALSE	FALSE
cg14529406	cg14529406	37	6	163746113	F	LOC285796	TSS1500						NA				LOC285796	TSS1500	Promoter	chr6:163746113	Promoter	FALSE	TRUE	FALSE
cg00907078	cg00907078	37	17	34328289	R	CCL15;CCL15-CCL14;CCL15-CCL14	Body;Body;Body						NA				CCL15	Body	Body	chr17:34328289	Body	TRUE	TRUE	FALSE
cg04838382	cg04838382	37	2	235400052	R						chr2:235399833-235399833		NA				Intergenic	Intergenic	Intergenic	chr2:235400052	Intergenic	FALSE	FALSE	FALSE
cg13197002	cg13197002	37	5	101936715	F	LINC00492	Body						NA				LINC00492	Body	Body	chr5:101936715	Body	FALSE	FALSE	FALSE
cg22923869	cg22923869	37	22	29418119	R	ZNRF3;ZNRF3	Body;Body						TRUE				ZNRF3	Body	Body	chr22:29418119	Body	TRUE	FALSE	FALSE
cg12363089	cg12363089	37	17	19220056	F	EPN2;EPN2;EPN2	Body;Body;Body						NA				EPN2	Body	Body	chr17:19220056	Body	FALSE	FALSE	FALSE
cg11103489	cg11103489	37	2	143959096	R	ARHGAP15	Body						NA				ARHGAP15	Body	Body	chr2:143959096	Body	FALSE	FALSE	FALSE
cg20278383	cg20278383	37	13	96086098	R	CLDN10;CLDN10	1stExon;1stExon	chr13:96086047-96086276	Island				NA	13:94883970-94884253			CLDN10	1stExon	Body	chr13:96086098	Body	TRUE	TRUE	FALSE
cg22691687	cg22691687	37	8	134073176	R	SLA;TG;SLA;SLA;SLA;SLA	TSS1500;Body;Body;Body;5'UTR;5'UTR						NA				SLA	TSS1500	Promoter	chr8:134073176	Promoter	FALSE	FALSE	FALSE
cg01952073	cg01952073	37	12	112218597	R	ALDH2;ALDH2	Body;Body						NA				ALDH2	Body	Body	chr12:112218597	Body	TRUE	FALSE	FALSE
cg09476092	cg09476092	37	21	46787125	F			chr21:46785130-46785339	S_Shore		chr21:46786853-46786853		TRUE				Intergenic	Intergenic	Intergenic	chr21:46787125	Intergenic	FALSE	FALSE	FALSE
cg25762282	cg25762282	37	17	1063895	F	ABR;ABR	Body;5'UTR	chr17:1063942-1064304	N_Shore				NA		17:1063871-1063960	Unclassified_Cell_type_specific	ABR	Body	Body	chr17:1063895	Body	FALSE	FALSE	FALSE
cg20730198	cg20730198	37	2	160654866	R	CD302	TSS200	chr2:160654229-160654631	S_Shore				NA	2:160362476-160363137	2:160654071-160654880	Unclassified	CD302	TSS200	Promoter	chr2:160654866	Promoter	FALSE	TRUE	FALSE
cg07905975	cg07905975	37	6	33288366	F	DAXX;DAXX;DAXX;DAXX	Body;Body;Body;Body	chr6:33288733-33289008	N_Shore				TRUE				DAXX	Body	Body	chr6:33288366	Body	FALSE	FALSE	FALSE
cg20397384	cg20397384	37	12	46862172	F	LOC100288798;LOC100288798;LOC100288798;LOC100288798;LOC100288798	Body;Body;Body;Body;Body						NA				LOC100288798	Body	Body	chr12:46862172	Body	FALSE	FALSE	FALSE
cg05081395	cg05081395	37	11	108345522	R	KDELC2	3'UTR						NA				KDELC2	3'UTR	Body	chr11:108345522	Body	TRUE	TRUE	FALSE
cg11955878	cg11955878	37	4	165898967	R	TRIM61	TSS200						NA		4:165898404-165899053	Unclassified_Cell_type_specific	TRIM61	TSS200	Promoter	chr4:165898967	Promoter	FALSE	FALSE	FALSE
cg12367833	cg12367833	37	4	42764094	R								TRUE				Intergenic	Intergenic	Intergenic	chr4:42764094	Intergenic	FALSE	FALSE	FALSE
cg24776343	cg24776343	37	13	24189786	F	TNFRSF19;TNFRSF19	Body;Body						TRUE				TNFRSF19	Body	Body	chr13:24189786	Body	TRUE	FALSE	FALSE
cg01661660	cg01661660	37	5	157272979	F	CLINT1;CLINT1;CLINT1	Body;Body;5'UTR						NA				CLINT1	Body	Body	chr5:157272979	Body	FALSE	FALSE	FALSE
cg06323845	cg06323845	37	3	176919547	F			chr3:176915511-176915854	S_Shelf				NA		3:176919341-176920108	Unclassified	Intergenic	Intergenic	Intergenic	chr3:176919547	Intergenic	FALSE	FALSE	FALSE
cg13534999	cg13534999	37	11	1506936	F	HCCA2	Body						NA	11:1463512-1463696			HCCA2	Body	Body	chr11:1506936	Body	FALSE	FALSE	TRUE
cg02254192	cg02254192	37	11	70054614	F								NA				Intergenic	Intergenic	Intergenic	chr11:70054614	Intergenic	TRUE	FALSE	FALSE
cg05900080	cg05900080	37	22	48494607	R						chr22:48494284-48494284		NA		22:48494058-48494680	Unclassified_Cell_type_specific	Intergenic	Intergenic	Intergenic	chr22:48494607	Intergenic	FALSE	FALSE	FALSE
cg17627629	cg17627629	37	5	179517140	R			chr5:179517442-179517664	N_Shore				NA	5:179449746-179450258	5:179517057-179518162	Unclassified	Intergenic	Intergenic	Intergenic	chr5:179517140	Intergenic	FALSE	TRUE	FALSE
cg20823137	cg20823137	37	7	56097042	F	PSPH	5'UTR						TRUE				PSPH	5'UTR	Promoter	chr7:56097042	Promoter	FALSE	FALSE	FALSE
cg07880098	cg07880098	37	21	32090978	R	KRTAP21-3	1stExon						NA				KRTAP21-3	1stExon	Body	chr21:32090978	Body	FALSE	FALSE	FALSE
cg05114515	cg05114515	37	22	18465627	R	MICAL3	5'UTR						NA				MICAL3	5'UTR	Promoter	chr22:18465627	Promoter	FALSE	FALSE	FALSE
cg06564875	cg06564875	37	5	157353780	R								TRUE		5:157353765-157353831	Unclassified_Cell_type_specific	Intergenic	Intergenic	Intergenic	chr5:157353780	Intergenic	TRUE	FALSE	FALSE
cg05403469	cg05403469	37	11	2322781	F	C11orf21;TSPAN32;C11orf21	Body;TSS1500;Body						NA				C11orf21	Body	Body	chr11:2322781	Body	FALSE	FALSE	FALSE
cg22032706	cg22032706	37	7	120498729	F	TSPAN12	TSS1500	chr7:120497120-120498220	S_Shore				NA				TSPAN12	TSS1500	Promoter	chr7:120498729	Promoter	TRUE	TRUE	FALSE
cg04161776	cg04161776	37	6	38314787	F	BTBD9;BTBD9;BTBD9;BTBD9	Body;Body;Body;Body						NA				BTBD9	Body	Body	chr6:38314787	Body	FALSE	FALSE	FALSE
cg05696969	cg05696969	37	5	145326228	R	SH3RF2	Body				chr5:145326011-145326011		TRUE		5:145326169-145326282	Unclassified_Cell_type_specific	SH3RF2	Body	Body	chr5:145326228	Body	FALSE	FALSE	FALSE
cg15308688	cg15308688	37	22	23787391	R								NA				Intergenic	Intergenic	Intergenic	chr22:23787391	Intergenic	FALSE	FALSE	FALSE
cg11988476	cg11988476	37	21	46368090	R	C21orf70	Body	chr21:46368051-46368340	Island				NA	21:45192461-45192768			C21orf70	Body	Body	chr21:46368090	Body	FALSE	FALSE	FALSE
cg02229834	cg02229834	37	2	149855950	R	KIF5C;KIF5C	Body;Body						NA		2:149855740-149855993	Unclassified_Cell_type_specific	KIF5C	Body	Body	chr2:149855950	Body	FALSE	FALSE	FALSE
cg22193171	cg22193171	37	5	152069131	F	LINC01470	Body						NA				LINC01470	Body	Body	chr5:152069131	Body	FALSE	FALSE	FALSE
cg14538157	cg14538157	37	17	66934373	F	ABCA8;ABCA8;ABCA8	Body;Body;Body						NA				ABCA8	Body	Body	chr17:66934373	Body	TRUE	TRUE	FALSE
cg12560103	cg12560103	37	7	1381680	R								NA				Intergenic	Intergenic	Intergenic	chr7:1381680	Intergenic	FALSE	FALSE	FALSE
cg02955631	cg02955631	37	11	119293601	F	THY1	5'UTR	chr11:119293320-119293943	Island			DMR	NA	11:118798531-118799240	11:119293495-119293769	Unclassified_Cell_type_specific	THY1	5'UTR	Promoter	chr11:119293601	Promoter	FALSE	TRUE	TRUE
cg05869101	cg05869101	37	11	79469701	R								NA				Intergenic	Intergenic	Intergenic	chr11:79469701	Intergenic	FALSE	FALSE	FALSE
cg00495456	cg00495456	37	13	51815959	R	FAM124A;FAM124A	Body;Body				chr13:51815944-51815944		NA				FAM124A	Body	Body	chr13:51815959	Body	FALSE	FALSE	FALSE
cg24526103	cg24526103	37	13	110433784	F	IRS2	Body	chr13:110434466-110440180	N_Shore			CDMR	NA				IRS2	Body	Body	chr13:110433784	Body	TRUE	TRUE	TRUE
cg14761693	cg14761693	37	8	126226724	F	NSMCE2	Body						NA				NSMCE2	Body	Body	chr8:126226724	Body	FALSE	FALSE	FALSE
cg24518824	cg24518824	37	13	83171924	F								NA				Intergenic	Intergenic	Intergenic	chr13:83171924	Intergenic	FALSE	FALSE	FALSE
cg13042103	cg13042103	37	17	4019963	F	ZZEF1	Body						NA				ZZEF1	Body	Body	chr17:4019963	Body	FALSE	FALSE	FALSE
cg09518969	cg09518969	37	11	63378005	F	PLA2G16;PLA2G16	Body;Body	chr11:63381143-63382096	N_Shelf				TRUE				PLA2G16	Body	Body	chr11:63378005	Enhancer	TRUE	FALSE	TRUE
cg08665528	cg08665528	37	6	11215243	R	NEDD9;NEDD9;NEDD9;NEDD9;NEDD9	Body;Body;Body;Body;Body						NA				NEDD9	Body	Body	chr6:11215243	Body	TRUE	TRUE	TRUE
cg01961086	cg01961086	37	1	3086487	R	PRDM16;PRDM16	Body;Body						TRUE	1:3076249-3076399			PRDM16	Body	Body	chr1:3086487	Body	TRUE	FALSE	FALSE
cg20079922	cg20079922	37	12	47610418	F	PCED1B-AS1;PCED1B;PCED1B	TSS200;5'UTR;5'UTR			low-CpG:45896511-45896686			NA		12:47609972-47610867	Promoter_Associated_Cell_type_specific	PCED1B-AS1	TSS200	Promoter	chr12:47610418	Promoter	FALSE	FALSE	FALSE
cg06345247	cg06345247	37	7	150495905	R	TMEM176B;TMEM176B;TMEM176B;TMEM176B	5'UTR;5'UTR;5'UTR;5'UTR	chr7:150496809-150498206	N_Shore				NA				TMEM176B	5'UTR	Promoter	chr7:150495905	Promoter	FALSE	TRUE	FALSE
cg26306489	cg26306489	37	16	57661299	R	ADGRG1;ADGRG1;ADGRG1;ADGRG1;ADGRG1;ADGRG1;ADGRG1;ADGRG1;ADGRG1	TSS1500;TSS1500;TSS1500;TSS1500;TSS1500;5'UTR;5'UTR;5'UTR;5'UTR						NA		16:57660834-57662332	Unclassified_Cell_type_specific	ADGRG1	TSS1500	Promoter	chr16:57661299	Enhancer	TRUE	FALSE	TRUE
cg10658072	cg10658072	37	19	45260756	R	MIR8085;BCL3	TSS1500;Body	chr19:45260352-45261809	Island				NA	19:49952214-49953587			MIR8085	TSS1500	Promoter	chr19:45260756	Promoter	FALSE	FALSE	FALSE
cg15991405	cg15991405	37	2	176988480	F	HOXD9	Body	chr2:176989337-176989587	N_Shore				TRUE	2:176696726-176696754			HOXD9	Body	Body	chr2:176988480	Body	TRUE	TRUE	FALSE
cg06135068	cg06135068	37	16	31034016	F								NA				Intergenic	Intergenic	Intergenic	chr16:31034016	Intergenic	FALSE	FALSE	FALSE
cg06206670	cg06206670	37	13	113436564	R	ATP11A;ATP11A	Body;Body	chr13:113440233-113441057	N_Shelf				NA	13:112484523-112484653			ATP11A	Body	Body	chr13:113436564	Body	FALSE	FALSE	FALSE
cg24250653	cg24250653	37	10	3146921	R	PFKP;PFKP	Body;Body	chr10:3148406-3148625	N_Shore				NA	10:3136672-3137127			PFKP	Body	Body	chr10:3146921	Body	FALSE	FALSE	FALSE
cg05115862	cg05115862	37	17	79439144	F						chr17:79439092-79439092		NA	17:77053739-77053979			Intergenic	Intergenic	Intergenic	chr17:79439144	Intergenic	FALSE	TRUE	FALSE
cg19965371	cg19965371	37	21	44760842	R						chr21:44760713-44760713		TRUE				Intergenic	Intergenic	Intergenic	chr21:44760842	Intergenic	FALSE	FALSE	FALSE
cg11188031	cg11188031	37	5	156485648	F	HAVCR1;HAVCR1	TSS200;TSS200						NA				HAVCR1	TSS200	Promoter	chr5:156485648	Enhancer	TRUE	FALSE	TRUE
cg07937170	cg07937170	37	1	219498589	R						chr1:219498496-219498496		NA				Intergenic	Intergenic	Intergenic	chr1:219498589	Intergenic	FALSE	FALSE	FALSE
cg25037282	cg25037282	37	19	55570838	R	RDH13;RDH13;RDH13;RDH13	Body;Body;Body;5'UTR	chr19:55574138-55574734	N_Shelf				NA				RDH13	Body	Body	chr19:55570838	Body	FALSE	FALSE	FALSE
cg14223510	cg14223510	37	14	23727195	F	RNF212B	Body						NA				RNF212B	Body	Body	chr14:23727195	Body	TRUE	FALSE	FALSE
cg07904290	cg07904290	37	16	5482346	R								NA	16:5422305-5422393			Intergenic	Intergenic	Intergenic	chr16:5482346	Intergenic	FALSE	FALSE	FALSE
cg01280881	cg01280881	37	5	64372500	F								TRUE		5:64372183-64372640	Unclassified	Intergenic	Intergenic	Intergenic	chr5:64372500	Intergenic	FALSE	FALSE	FALSE
cg16735509	cg16735509	37	1	2023157	R	PRKCZ;PRKCZ	Body;5'UTR	chr1:2025205-2026225	N_Shelf				NA	1:2012803-2013154	1:2022281-2023543	Unclassified	PRKCZ	Body	Body	chr1:2023157	Body	FALSE	FALSE	TRUE
cg23144349	cg23144349	37	3	31691622	F								NA				Intergenic	Intergenic	Intergenic	chr3:31691622	Intergenic	FALSE	FALSE	FALSE
cg11634438	cg11634438	37	12	52487312	R	OR7E47P;OR7E47P;OR7E47P	TSS200;Body;Body						NA				OR7E47P	TSS200	Promoter	chr12:52487312	Promoter	TRUE	FALSE	FALSE
cg10343206	cg10343206	37	4	71872103	F	DCK	Body						NA		4:71871994-71872170	Unclassified_Cell_type_specific	DCK	Body	Body	chr4:71872103	Body	FALSE	FALSE	FALSE
cg08835985	cg08835985	37	16	69362743	R	PDF;COG8	3'UTR;3'UTR	chr16:69363597-69364835	N_Shore			CDMR	TRUE				PDF	3'UTR	Body	chr16:69362743	Body	TRUE	TRUE	TRUE
cg04254159	cg04254159	37	8	66701461	F	PDE7A;PDE7A	Body;TSS200						NA				PDE7A	Body	Body	chr8:66701461	Body	FALSE	FALSE	FALSE
cg02377704	cg02377704	37	12	53075359	F	KRT1	TSS1500						NA		12:53075322-53075564	Unclassified_Cell_type_specific	KRT1	TSS1500	Promoter	chr12:53075359	Promoter	FALSE	FALSE	FALSE
cg27654744	cg27654744	37	3	122301621	R	PARP15;PARP15	Body;Body						NA				PARP15	Body	Body	chr3:122301621	Body	FALSE	FALSE	FALSE
cg22100019	cg22100019	37	1	166459524	R								NA		1:166458840-166459990	Promoter_Associated	Intergenic	Intergenic	Intergenic	chr1:166459524	Intergenic	FALSE	TRUE	FALSE
cg08939172	cg08939172	37	9	20552570	F	MLLT3;MLLT3	Body;Body						NA				MLLT3	Body	Body	chr9:20552570	Enhancer	TRUE	FALSE	TRUE
cg15367056	cg15367056	37	7	92271711	R	CDK6;CDK6	Body;Body				chr7:92271612-92271612		NA		7:92271599-92271794	Unclassified_Cell_type_specific	CDK6	Body	Body	chr7:92271711	Body	FALSE	FALSE	FALSE
cg17251643	cg17251643	37	16	79123609	R	WWOX;WWOX	Body;Body						NA				WWOX	Body	Body	chr16:79123609	Body	FALSE	FALSE	FALSE
cg07725759	cg07725759	37	5	40682879	R	PTGER4	Body	chr5:40679502-40682081	S_Shore		chr5:40682862-40682862		NA				PTGER4	Body	Body	chr5:40682879	Body	TRUE	TRUE	FALSE
cg14939821	cg14939821	37	10	128947230	F	DOCK1;FAM196A	Body;Body						TRUE				DOCK1	Body	Body	chr10:128947230	Body	FALSE	FALSE	FALSE
cg21056002	cg21056002	37	5	150153918	F								NA				Intergenic	Intergenic	Intergenic	chr5:150153918	Intergenic	FALSE	FALSE	FALSE
cg23052776	cg23052776	37	14	71609158	F								TRUE				Intergenic	Intergenic	Intergenic	chr14:71609158	Intergenic	FALSE	FALSE	FALSE
cg08617982	cg08617982	37	13	114814680	F	RASA3	Body	chr13:114813942-114814457	S_Shore		chr13:114814583-114814583		NA	13:113832745-113832827	13:114814252-114815271	Promoter_Associated	RASA3	Body	Body	chr13:114814680	Body	FALSE	FALSE	FALSE
cg15362067	cg15362067	37	9	33227202	R								NA				Intergenic	Intergenic	Intergenic	chr9:33227202	Intergenic	FALSE	FALSE	FALSE
cg23843946	cg23843946	37	7	141804551	F	MGAM	Body						NA				MGAM	Body	Body	chr7:141804551	Body	FALSE	FALSE	FALSE
cg18248284	cg18248284	37	19	13215151	F	LYL1	TSS1500	chr19:13215244-13215543	N_Shore				TRUE		19:13215068-13216529	Promoter_Associated	LYL1	TSS1500	Promoter	chr19:13215151	Promoter	TRUE	FALSE	FALSE
cg13816042	cg13816042	37	9	137615839	R	COL5A1	Body					DMR	NA				COL5A1	Body	Body	chr9:137615839	Body	FALSE	FALSE	FALSE
cg15795702	cg15795702	37	19	5841161	R	FUT6;FUT6	TSS1500;TSS1500	chr19:5843864-5844373	N_Shelf				NA				FUT6	TSS1500	Promoter	chr19:5841161	Promoter	FALSE	FALSE	FALSE
cg01134643	cg01134643	37	10	5406948	R	UCN3	TSS200						NA	10:5396872-5397169			UCN3	TSS200	Promoter	chr10:5406948	Promoter	FALSE	TRUE	FALSE
cg12689888	cg12689888	37	1	93741342	R	CCDC18	Body						TRUE				CCDC18	Body	Body	chr1:93741342	Body	TRUE	TRUE	FALSE
cg00513313	cg00513313	37	7	158056633	F	PTPRN2;PTPRN2;PTPRN2;PTPRN2;PTPRN2	Body;Body;Body;Body;Body	chr7:158058751-158059059	N_Shelf			CDMR	NA				PTPRN2	Body	Body	chr7:158056633	Body	FALSE	TRUE	FALSE
cg05025391	cg05025391	37	6	16583476	F	ATXN1;ATXN1	5'UTR;5'UTR						NA				ATXN1	5'UTR	Promoter	chr6:16583476	Promoter	FALSE	FALSE	FALSE
cg12554954	cg12554954	37	1	145741735	F	PDZK1;PDZK1;PDZK1;NBPF20;NBPF10;NBPF10	5'UTR;5'UTR;5'UTR;Body;Body;Body						NA				PDZK1	5'UTR	Promoter	chr1:145741735	Promoter	FALSE	FALSE	FALSE
cg05353659	cg05353659	37	17	41052658	R	G6PC	TSS200						NA				G6PC	TSS200	Promoter	chr17:41052658	Promoter	TRUE	TRUE	TRUE
cg24637361	cg24637361	37	2	211090684	R	ACADL	TSS1500	chr2:211089413-211090176	S_Shore				NA				ACADL	TSS1500	Promoter	chr2:211090684	Promoter	FALSE	TRUE	FALSE
cg22097662	cg22097662	37	11	100647787	F	ARHGAP42	Body						NA				ARHGAP42	Body	Body	chr11:100647787	Body	TRUE	FALSE	FALSE
cg19364784	cg19364784	37	7	149416823	F	KRBA1	Body	chr7:149416662-149416974	Island				NA	7:149047654-149047865			KRBA1	Body	Body	chr7:149416823	Body	FALSE	FALSE	FALSE
cg07474379	cg07474379	37	16	11928330	F	RSL1D1	3'UTR						NA				RSL1D1	3'UTR	Body	chr16:11928330	Body	FALSE	FALSE	FALSE
cg09407650	cg09407650	37	16	85320156	R			chr16:85320574-85320775	N_Shore			RDMR	TRUE	16:83877496-83877719	16:85319720-85320969	Unclassified_Cell_type_specific	Intergenic	Intergenic	Intergenic	chr16:85320156	Intergenic	FALSE	FALSE	FALSE
cg21777155	cg21777155	37	19	7135616	F	INSR;INSR	Body;Body						NA				INSR	Body	Body	chr19:7135616	Body	TRUE	FALSE	FALSE
cg15680620	cg15680620	37	1	173639130	R	ANKRD45	TSS200	chr1:173638662-173639045	S_Shore				NA				ANKRD45	TSS200	Promoter	chr1:173639130	Promoter	FALSE	TRUE	FALSE
cg08345994	cg08345994	37	2	1238313	R	SNTG2	Body						NA	2:1220864-1220978			SNTG2	Body	Body	chr2:1238313	Body	FALSE	FALSE	TRUE
cg07012243	cg07012243	37	7	55463553	F	LANCL2	Body						NA				LANCL2	Body	Body	chr7:55463553	Body	FALSE	TRUE	FALSE
cg19170881	cg19170881	37	7	101129980	R	EMID2	Body						TRUE	7:100916670-100916751			EMID2	Body	Body	chr7:101129980	Body	FALSE	FALSE	TRUE
cg11149184	cg11149184	37	16	21245462	F	ANKS4B	Body						NA				ANKS4B	Body	Body	chr16:21245462	Body	TRUE	TRUE	FALSE
cg06164122	cg06164122	37	13	99909260	F	GPR18;GPR18;UBAC2;UBAC2;UBAC2;MIR548AN	5'UTR;5'UTR;Body;Body;Body;Body						NA				GPR18	5'UTR	Promoter	chr13:99909260	Promoter	FALSE	FALSE	FALSE
cg05784996	cg05784996	37	18	10787643	F	PIEZO2	Body						NA		18:10787331-10787667	Unclassified	PIEZO2	Body	Body	chr18:10787643	Body	FALSE	FALSE	FALSE
cg11273104	cg11273104	37	6	146187551	F	LOC100507557;LOC100507557;LOC100507557	Body;Body;Body						NA				LOC100507557	Body	Body	chr6:146187551	Body	FALSE	FALSE	FALSE
[truncated: 4,524 more rows]

## Sheet: S7_5k_ICC_04-06_Surv_Expr_KIRC
Table S7: List of 819 CpGs in the intermediate ICC group (0.4 - 0.6) associated with survival in the TCGA-KIRC dataset. Data is provided as a subset of Illumina 450K array.
[truncated: 820 more rows]

[truncated: 4 more sheets: S8_435_GeneHancer, S9_236_GeneHancer, S10_49-236GeneHancer_Surv_kirc, S11_CNV_List]
